# Supplementary material for: Combining Fe nanoparticles and pyrrole-type Fe-N4 sites on less-oxygenated carbon supports for electrochemical CO2 reduction
Source: Nat Commun. 2023 Aug 22;14:5108. doi: 10.1038/s41467-023-40667-2 (PMC10444801; doi:10.1038/s41467-023-40667-2)
Supplement: Supplementary file 3 — Source data [file 41467_2023_40667_MOESM3_ESM.xlsx]

## Sheet: Figure 1b
	Fe-pdN-C(O)		Fe-poN-C(O)		Fe-poN-C/Fe
	2θ (degree)	Intensity (a.u.)	2θ (degree)	Intensity (a.u.)	2θ (degree)	Intensity (a.u.)
	5	5654.18	5	2786.2	5	3028.46
	5.02	5479.36	5.02	2765.56	5.02	2983.69
	5.04	5519.23	5.04	2758.47	5.04	3058.84
	5.06	5405.14	5.06	2707.54	5.06	3041.5
	5.08	5327.8	5.08	2645.03	5.08	3013.73
	5.1	5263.94	5.1	2621.04	5.1	2946.98
	5.12	5250.63	5.12	2692.51	5.12	2956.87
	5.14	5391.24	5.14	2582.13	5.14	2900.81
	5.16	5324.16	5.16	2601.69	5.16	2895.48
	5.18	5157.92	5.18	2639.26	5.18	2854.36
	5.2	5182.41	5.2	2620.65	5.2	2900.08
	5.22	5152.24	5.22	2619.21	5.22	2813.67
	5.24	5105.01	5.24	2545.52	5.24	2811.41
	5.26	5050.06	5.26	2439.09	5.26	2855.03
	5.28	5055	5.28	2697.79	5.28	2814.51
	5.3	4890.05	5.3	2382.12	5.3	2840.76
	5.32	4849.7	5.32	2482.94	5.32	2795.34
	5.34	4754.51	5.34	2498.07	5.34	2745.56
	5.36	4976.05	5.36	2416.17	5.36	2759.34
	5.38	4896.03	5.38	2548.25	5.38	2649.91
	5.4	4880.23	5.4	2490.44	5.4	2635
	5.42	4863.36	5.42	2487.64	5.42	2616.52
	5.44	4862.65	5.44	2336.31	5.44	2660.97
	5.46	4762.09	5.46	2389.89	5.46	2627.25
	5.48	4672.98	5.48	2360.31	5.48	2689
	5.5	4631.82	5.5	2421.83	5.5	2603.31
	5.52	4603.04	5.52	2369.41	5.52	2527.09
	5.54	4643.29	5.54	2328.26	5.54	2556.63
	5.56	4619.3	5.56	2323.74	5.56	2515.34
	5.58	4472.87	5.58	2224.97	5.58	2570.31
	5.6	4567.99	5.6	2380.54	5.6	2523.12
	5.62	4515.21	5.62	2290.46	5.62	2500.2
	5.64	4466.73	5.64	2347.82	5.64	2501.92
	5.66	4460.24	5.66	2274.43	5.66	2536.57
	5.68	4526.82	5.68	2261.86	5.68	2515.85
	5.7	4434.53	5.7	2291.9	5.7	2455.55
	5.72	4371.56	5.72	2292.99	5.72	2499.76
	5.74	4235.85	5.74	2290.32	5.74	2393.32
	5.76	4257.26	5.76	2281.31	5.76	2487.27
	5.78	4328.6	5.78	2258.64	5.78	2387.41
	5.8	4271.12	5.8	2256.67	5.8	2355.27
	5.82	4276.98	5.82	2166.42	5.82	2447.82
	5.84	4186.33	5.84	2101.09	5.84	2402.27
	5.86	4176.44	5.86	2132.98	5.86	2379.23
	5.88	4121.85	5.88	2145.4	5.88	2361.16
	5.9	4202.7	5.9	2172.35	5.9	2335.14
	5.92	4207	5.92	2121.4	5.92	2351.67
	5.94	4020.92	5.94	2161.17	5.94	2285.57
	5.96	4085.86	5.96	2102.86	5.96	2228.42
	5.98	4045.71	5.98	2058.19	5.98	2317.95
	6	4029.07	6	2142.16	6	2333.99
	6.02	4050.78	6.02	2130.48	6.02	2296.07
	6.04	4020.43	6.04	2062.29	6.04	2256.93
	6.06	3947.33	6.06	2080.26	6.06	2305.62
	6.08	3975.03	6.08	2015.11	6.08	2214.54
	6.1	3942.92	6.1	2036.68	6.1	2178.41
	6.12	3960.88	6.12	2041.11	6.12	2207.3
	6.14	3737.01	6.14	2138.86	6.14	2232.19
	6.16	3797.5	6.16	2102.33	6.16	2190.02
	6.18	3788.67	6.18	1987.55	6.18	2169.91
	6.2	3862.7	6.2	2062.96	6.2	2113.3
	6.22	3851.43	6.22	2098.03	6.22	2148.77
	6.24	3915.83	6.24	2052.4	6.24	2118.36
	6.26	3716.04	6.26	2010.69	6.26	2128.49
	6.28	3755.32	6.28	1963.67	6.28	2148.97
	6.3	3793.18	6.3	1958.43	6.3	2205.25
	6.32	3616.33	6.32	1939.65	6.32	2146.27
	6.34	3765.89	6.34	2053.85	6.34	2077.32
	6.36	3660.93	6.36	1881.5	6.36	2004.07
	6.38	3622.55	6.38	1909.98	6.38	2083.27
	6.4	3728.04	6.4	1907.19	6.4	2124.42
	6.42	3630.38	6.42	1964.13	6.42	2030.92
	6.44	3579.79	6.44	1886.64	6.44	2112.79
	6.46	3660.16	6.46	1973.33	6.46	2011.86
	6.48	3581.8	6.48	1925.36	6.48	2075.43
	6.5	3654.6	6.5	1922.7	6.5	2076.96
	6.52	3673.15	6.52	1962.28	6.52	2001.34
	6.54	3502.05	6.54	1864.12	6.54	2040.45
	6.56	3530.88	6.56	1842.28	6.56	2083.52
	6.58	3555.43	6.58	1915.59	6.58	1962.69
	6.6	3499.78	6.6	1880.58	6.6	1959.46
	6.62	3413.55	6.62	1889.87	6.62	2009.2
	6.64	3538.42	6.64	1881.45	6.64	2026.06
	6.66	3353.33	6.66	1835.7	6.66	2015.38
	6.68	3446.54	6.68	1781.78	6.68	1998.19
	6.7	3372.41	6.7	1877.71	6.7	2083.4
	6.72	3362.42	6.72	1939.31	6.72	2048.78
	6.74	3456.88	6.74	1710.5	6.74	1959.21
	6.76	3361.28	6.76	1863.77	6.76	2015.24
	6.78	3389.37	6.78	1833.85	6.78	1890.67
	6.8	3381.43	6.8	1868.9	6.8	1917.2
	6.82	3347.07	6.82	1833.32	6.82	1975.17
	6.84	3324.61	6.84	1810.81	6.84	1937.08
	6.86	3325.62	6.86	1824.08	6.86	1920.95
	6.88	3344.67	6.88	1798.74	6.88	1883.58
	6.9	3288.66	6.9	1764.95	6.9	2001.34
	6.92	3239.41	6.92	1864.55	6.92	1907.33
	6.94	3198.04	6.94	1859.81	6.94	1982.93
	6.96	3253.05	6.96	1783.95	6.96	1947.88
	6.98	3150.09	6.98	1740.15	6.98	1903.3
	7	3141.42	7	1772.81	7	1930.86
	7.02	3261.96	7.02	1704.62	7.02	1895.89
	7.04	3134.13	7.04	1806.96	7.04	1768.96
	7.06	3171.84	7.06	1727.02	7.06	1881.14
	7.08	3066.08	7.08	1702.85	7.08	1924.11
	7.1	3175.39	7.1	1773.44	7.1	1876.74
	7.12	3183.03	7.12	1759.66	7.12	1840.05
	7.14	3094.37	7.14	1730	7.14	1822.56
	7.16	3044.1	7.16	1696.89	7.16	1843.99
	7.18	3191.66	7.18	1718.77	7.18	1929.14
	7.2	3050.25	7.2	1733.69	7.2	1823.17
	7.22	3102.18	7.22	1710.66	7.22	1836.33
	7.24	3119.05	7.24	1741.93	7.24	1824.78
	7.26	3074.38	7.26	1685.48	7.26	1811.29
	7.28	2970.97	7.28	1716.87	7.28	1850.69
	7.3	3000.53	7.3	1693.44	7.3	1876.16
	7.32	3032.75	7.32	1736.03	7.32	1859.12
	7.34	2964.19	7.34	1712.54	7.34	1875.3
	7.36	2897.24	7.36	1673.61	7.36	1862.81
	7.38	2988.43	7.38	1678.65	7.38	1885.66
	7.4	3044.57	7.4	1650.53	7.4	1738.68
	7.42	2929.55	7.42	1648.03	7.42	1711.29
	7.44	3017.05	7.44	1656.33	7.44	1792.93
	7.46	2954.25	7.46	1593.83	7.46	1743.83
	7.48	2856.3	7.48	1675.4	7.48	1808.46
	7.5	2929.2	7.5	1621.2	7.5	1783.76
	7.52	2855.56	7.52	1634.15	7.52	1765.96
	7.54	2903.23	7.54	1660.56	7.54	1803.49
	7.56	2813.65	7.56	1619.58	7.56	1804.91
	7.58	2878.19	7.58	1586.12	7.58	1811.32
	7.6	2827.97	7.6	1576.98	7.6	1839.39
	7.62	2817.97	7.62	1597.39	7.62	1671.18
	7.64	2900.03	7.64	1653.1	7.64	1759.46
	7.66	2848.18	7.66	1605.93	7.66	1755.69
	7.68	2858.75	7.68	1612.65	7.68	1728.54
	7.7	2760.67	7.7	1614.08	7.7	1747.62
	7.72	2783.44	7.72	1574.63	7.72	1727.87
	7.74	2712.98	7.74	1618.39	7.74	1731.93
	7.76	2824.58	7.76	1557.3	7.76	1723.06
	7.78	2771.08	7.78	1585.53	7.78	1745.29
	7.8	2697.59	7.8	1589.52	7.8	1719.9
	7.82	2725.58	7.82	1562.15	7.82	1632.42
	7.84	2761.12	7.84	1572.27	7.84	1713.45
	7.86	2662.63	7.86	1553.04	7.86	1718.78
	7.88	2692.91	7.88	1571.42	7.88	1745.39
	7.9	2701.02	7.9	1582.92	7.9	1750.04
	7.92	2714.29	7.92	1555.89	7.92	1697.8
	7.94	2707.91	7.94	1528.48	7.94	1686.43
	7.96	2615.53	7.96	1618.02	7.96	1710.29
	7.98	2653.54	7.98	1606.61	7.98	1731.3
	8	2664.51	8	1524.45	8	1723.93
	8.02	2702.42	8.02	1558.59	8.02	1690.51
	8.04	2662.42	8.04	1512.9	8.04	1637.29
	8.06	2724.25	8.06	1509.48	8.06	1728.4
	8.08	2658.06	8.08	1538.04	8.08	1666.34
	8.1	2693.32	8.1	1561.08	8.1	1751.17
	8.12	2661.22	8.12	1568.46	8.12	1693.13
	8.14	2493.5	8.14	1508.89	8.14	1621.36
	8.16	2564.36	8.16	1513.89	8.16	1628.94
	8.18	2588.03	8.18	1519.97	8.18	1612.25
	8.2	2593.94	8.2	1505.18	8.2	1612.29
	8.22	2515.96	8.22	1511.59	8.22	1665.57
	8.24	2526.73	8.24	1538.69	8.24	1655.92
	8.26	2514.82	8.26	1477.56	8.26	1666.21
	8.28	2522.54	8.28	1489.99	8.28	1585.37
	8.3	2653.46	8.3	1447.05	8.3	1632.89
	8.32	2591.97	8.32	1491.28	8.32	1554.5
	8.34	2537.58	8.34	1477.68	8.34	1560.37
	8.36	2520.21	8.36	1448.16	8.36	1640.14
	8.38	2477.13	8.38	1487.76	8.38	1548.42
	8.4	2513.28	8.4	1538.21	8.4	1615.39
	8.42	2405.19	8.42	1492.44	8.42	1614.96
	8.44	2477.3	8.44	1510.89	8.44	1524.1
	8.46	2411.11	8.46	1472.68	8.46	1574.21
	8.48	2470.13	8.48	1482.77	8.48	1533.1
	8.5	2460.98	8.5	1477.79	8.5	1607.05
	8.52	2438.49	8.52	1421.98	8.52	1627.96
	8.54	2517.93	8.54	1432.43	8.54	1643.06
	8.56	2474.78	8.56	1469.43	8.56	1583.68
	8.58	2437.16	8.58	1423.22	8.58	1626.82
	8.6	2411.75	8.6	1461.65	8.6	1565.46
	8.62	2395.03	8.62	1560.8	8.62	1606.84
	8.64	2434.5	8.64	1501.77	8.64	1635.37
	8.66	2396.64	8.66	1464.21	8.66	1577.28
	8.68	2436.69	8.68	1410.05	8.68	1584.74
	8.7	2398.64	8.7	1394.47	8.7	1551.53
	8.72	2445.66	8.72	1483.46	8.72	1574.05
	8.74	2387.6	8.74	1470.53	8.74	1543.19
	8.76	2413.83	8.76	1434.97	8.76	1601.52
	8.78	2435.12	8.78	1399.75	8.78	1617.07
	8.8	2362.55	8.8	1431.71	8.8	1573.04
	8.82	2358.69	8.82	1442.35	8.82	1578.93
	8.84	2357.73	8.84	1366.17	8.84	1476.55
	8.86	2335.27	8.86	1369.84	8.86	1557.01
	8.88	2333.74	8.88	1356.83	8.88	1641.91
	8.9	2366.83	8.9	1382.28	8.9	1493.06
	8.92	2460.4	8.92	1404.56	8.92	1517.38
	8.94	2358.02	8.94	1463.85	8.94	1493.82
	8.96	2342.59	8.96	1458.82	8.96	1601.84
	8.98	2249.71	8.98	1496.7	8.98	1558.11
	9	2208.59	9	1310.71	9	1578.89
	9.02	2268.65	9.02	1451.69	9.02	1592.85
	9.04	2266.28	9.04	1378.43	9.04	1465.06
	9.06	2224.88	9.06	1404.74	9.06	1562.75
	9.08	2204.49	9.08	1462.75	9.08	1534.32
	9.1	2240.6	9.1	1327.44	9.1	1599.52
	9.12	2190.96	9.12	1481.58	9.12	1568.44
	9.14	2244.19	9.14	1468.03	9.14	1553.96
	9.16	2188.48	9.16	1471.39	9.16	1510.07
	9.18	2297.4	9.18	1375.97	9.18	1526.14
	9.2	2217.52	9.2	1389.72	9.2	1528.55
	9.22	2229.29	9.22	1385.09	9.22	1549.33
	9.24	2250.03	9.24	1366.19	9.24	1539.63
	9.26	2229.74	9.26	1387.71	9.26	1551.17
	9.28	2226.74	9.28	1352	9.28	1516.63
	9.3	2208.11	9.3	1384.56	9.3	1541.92
	9.32	2203.64	9.32	1319.25	9.32	1555.77
	9.34	2227.09	9.34	1358.61	9.34	1499.87
	9.36	2273.48	9.36	1383.53	9.36	1496.69
	9.38	2213.1	9.38	1381.88	9.38	1518.22
	9.4	2227.46	9.4	1359.1	9.4	1501.38
	9.42	2181.24	9.42	1411.84	9.42	1491.16
	9.44	2170.68	9.44	1334.19	9.44	1514.82
	9.46	2156.01	9.46	1280.12	9.46	1547.06
	9.48	2202.59	9.48	1352.77	9.48	1572.18
	9.5	2208.4	9.5	1367.06	9.5	1515.33
	9.52	2169.75	9.52	1314.31	9.52	1513.86
	9.54	2149.59	9.54	1305.82	9.54	1484.91
	9.56	2154.62	9.56	1333.63	9.56	1509.53
	9.58	2190.64	9.58	1349.8	9.58	1485.8
	9.6	2137.17	9.6	1308.97	9.6	1452.85
	9.62	2147.59	9.62	1344.61	9.62	1516.69
	9.64	2218.64	9.64	1302.11	9.64	1511.07
	9.66	2196.11	9.66	1303.79	9.66	1424.45
	9.68	2083.71	9.68	1304.29	9.68	1489.92
	9.7	2077.43	9.7	1347.77	9.7	1469.41
	9.72	2130.63	9.72	1348.83	9.72	1449.07
	9.74	2039.08	9.74	1292.38	9.74	1481.5
	9.76	2172.17	9.76	1323.97	9.76	1455.68
	9.78	2124.07	9.78	1347.23	9.78	1487.48
	9.8	2083.95	9.8	1300.15	9.8	1460.9
	9.82	2054.37	9.82	1302.78	9.82	1496.44
	9.84	2044.71	9.84	1363.06	9.84	1423.56
	9.86	2048.72	9.86	1274.74	9.86	1399.46
	9.88	2104.56	9.88	1330.04	9.88	1513.91
	9.9	2110.64	9.9	1297.42	9.9	1426.61
	9.92	2105.77	9.92	1381.75	9.92	1482.72
	9.94	2059.77	9.94	1366.52	9.94	1522.64
	9.96	2035.77	9.96	1329.11	9.96	1446.49
	9.98	1978.43	9.98	1315.57	9.98	1504.02
	10	1960.43	10	1280.27	10	1500.53
	10.02	2024.77	10.02	1321.81	10.02	1417.46
	10.04	2034.21	10.04	1374.79	10.04	1494.13
	10.06	1982.03	10.06	1330.83	10.06	1456.56
	10.08	2027	10.08	1345.99	10.08	1455.04
	10.1	2077.08	10.1	1299.54	10.1	1532.28
	10.12	2040.82	10.12	1336.51	10.12	1472.09
	10.14	2054.66	10.14	1381.24	10.14	1486.61
	10.16	1961.98	10.16	1347.84	10.16	1404.1
	10.18	2009.43	10.18	1272.77	10.18	1358.96
	10.2	1971.98	10.2	1258.68	10.2	1411.33
	10.22	1985.61	10.22	1348	10.22	1419.55
	10.24	2047.67	10.24	1313.53	10.24	1408.1
	10.26	1991.85	10.26	1273.13	10.26	1403.32
	10.28	2015.06	10.28	1261.5	10.28	1468.33
	10.3	2026.76	10.3	1314.22	10.3	1429.55
	10.32	1976.88	10.32	1236.13	10.32	1416.46
	10.34	1991.02	10.34	1260.93	10.34	1471.66
	10.36	1980.97	10.36	1331.6	10.36	1493.85
	10.38	1973.03	10.38	1247.1	10.38	1466.65
	10.4	1924.56	10.4	1243.68	10.4	1440.5
	10.42	1929.59	10.42	1279.15	10.42	1470.55
	10.44	1946.55	10.44	1281.37	10.44	1379.65
	10.46	1942.55	10.46	1279.7	10.46	1425.7
	10.48	1949.27	10.48	1326.01	10.48	1377.92
	10.5	1947.63	10.5	1338.01	10.5	1340.03
	10.52	1965.51	10.52	1251.32	10.52	1414.59
	10.54	1921.08	10.54	1236.56	10.54	1466.28
	10.56	1907.39	10.56	1290.38	10.56	1451.1
	10.58	1880.42	10.58	1246.55	10.58	1428.41
	10.6	1894.29	10.6	1263.03	10.6	1371.7
	10.62	1870.36	10.62	1262.71	10.62	1382.67
	10.64	1900.22	10.64	1222.59	10.64	1403.53
	10.66	1951.31	10.66	1281.94	10.66	1421.84
	10.68	1917.37	10.68	1252.22	10.68	1362.11
	10.7	1931.25	10.7	1293.49	10.7	1379.23
	10.72	1907.31	10.72	1287.58	10.72	1408.69
	10.74	1906.39	10.74	1239.3	10.74	1434.51
	10.76	1913.81	10.76	1263.65	10.76	1370.71
	10.78	1852.83	10.78	1238.88	10.78	1415.88
	10.8	1931.83	10.8	1257.11	10.8	1333.32
	10.82	1874.48	10.82	1253.03	10.82	1407.65
	10.84	1821.79	10.84	1273.33	10.84	1383.59
	10.86	1860.91	10.86	1209.87	10.86	1365.15
	10.88	1906.54	10.88	1229.67	10.88	1383
	10.9	1912.59	10.9	1240.26	10.9	1449.86
	10.92	1873.49	10.92	1299.5	10.92	1374.5
	10.94	1837.61	10.94	1191.71	10.94	1447.13
	10.96	1828.45	10.96	1210.13	10.96	1417.57
	10.98	1859.32	10.98	1216.55	10.98	1333.6
	11	1895.99	11	1231.12	11	1382.08
	11.02	1848.54	11.02	1308.13	11.02	1410.64
	11.04	1875.44	11.04	1222.7	11.04	1421.5
	11.06	1876.63	11.06	1211.68	11.06	1395.02
	11.08	1919.74	11.08	1222.1	11.08	1378.04
	11.1	1831.58	11.1	1235.86	11.1	1359.44
	11.12	1797.22	11.12	1207.47	11.12	1361.15
	11.14	1858.05	11.14	1200.86	11.14	1313.86
	11.16	1799.12	11.16	1185.5	11.16	1325.39
	11.18	1808.7	11.18	1164.43	11.18	1329.35
	11.2	1819.27	11.2	1178.62	11.2	1429.76
	11.22	1835.27	11.22	1251.45	11.22	1339.4
	11.24	1819.09	11.24	1197.51	11.24	1337.21
	11.26	1871.23	11.26	1195.69	11.26	1324.62
	11.28	1824.35	11.28	1258.66	11.28	1329.64
	11.3	1790.95	11.3	1210.52	11.3	1361.62
	11.32	1807.5	11.32	1212.64	11.32	1373.33
	11.34	1818.89	11.34	1249.27	11.34	1265.73
	11.36	1762.57	11.36	1204.81	11.36	1350.62
	11.38	1778.86	11.38	1246.5	11.38	1399.8
	11.4	1839.96	11.4	1275.78	11.4	1366.12
	11.42	1763.11	11.42	1194.46	11.42	1337.44
	11.44	1795.29	11.44	1180.55	11.44	1377.14
	11.46	1820	11.46	1229.47	11.46	1358.16
	11.48	1785.91	11.48	1212.74	11.48	1346.94
	11.5	1788.3	11.5	1196.39	11.5	1377.33
	11.52	1770.66	11.52	1258.02	11.52	1316.03
	11.54	1792.51	11.54	1218.58	11.54	1387.93
	11.56	1806.61	11.56	1224.9	11.56	1348.29
	11.58	1833.46	11.58	1197.94	11.58	1349.13
	11.6	1717.44	11.6	1193.51	11.6	1319.11
	11.62	1774.65	11.62	1116.18	11.62	1378.95
	11.64	1680.41	11.64	1178.72	11.64	1339.35
	11.66	1791.13	11.66	1234.26	11.66	1415.7
	11.68	1681.15	11.68	1202.27	11.68	1329.7
	11.7	1758.94	11.7	1267.63	11.7	1312.65
	11.72	1708.38	11.72	1195.6	11.72	1391.62
	11.74	1749.37	11.74	1239.59	11.74	1308.89
	11.76	1756.36	11.76	1140.7	11.76	1396.78
	11.78	1757.68	11.78	1150.11	11.78	1378.62
	11.8	1706.13	11.8	1216.78	11.8	1338.91
	11.82	1669.88	11.82	1154.15	11.82	1347.51
	11.84	1797.27	11.84	1219.67	11.84	1381.16
	11.86	1772.26	11.86	1135.19	11.86	1334.28
	11.88	1706.24	11.88	1222.6	11.88	1344.79
	11.9	1689.26	11.9	1151.67	11.9	1347.8
	11.92	1703.08	11.92	1207.64	11.92	1354.5
	11.94	1748.62	11.94	1130.7	11.94	1363.02
	11.96	1736.28	11.96	1160.22	11.96	1304.79
	11.98	1773.43	11.98	1233.56	11.98	1271.97
	12	1760.39	12	1248.64	12	1318.29
	12.02	1711.59	12.02	1150.73	12.02	1353.14
	12.04	1729.34	12.04	1154.08	12.04	1332.85
	12.06	1743.77	12.06	1158.83	12.06	1292.26
	12.08	1689.56	12.08	1163.72	12.08	1360.69
	12.1	1712.26	12.1	1202.31	12.1	1361.52
	12.12	1795.93	12.12	1250.43	12.12	1345.43
	12.14	1790.7	12.14	1211.03	12.14	1336.15
	12.16	1699.21	12.16	1227.69	12.16	1277.97
	12.18	1675.6	12.18	1163.22	12.18	1268.32
	12.2	1727.49	12.2	1182.96	12.2	1319.36
	12.22	1749.54	12.22	1183	12.22	1312.89
	12.24	1728.61	12.24	1163.51	12.24	1377.81
	12.26	1695.53	12.26	1175.22	12.26	1317.32
	12.28	1665.54	12.28	1185.2	12.28	1329.24
	12.3	1711.62	12.3	1206.88	12.3	1262.67
	12.32	1713.97	12.32	1191.36	12.32	1304.96
	12.34	1652.09	12.34	1179.24	12.34	1355.19
	12.36	1822.67	12.36	1187.45	12.36	1314.81
	12.38	1674.29	12.38	1173.61	12.38	1313.01
	12.4	1661.65	12.4	1168.75	12.4	1293.83
	12.42	1737.49	12.42	1182.04	12.42	1308.74
	12.44	1637.55	12.44	1147.58	12.44	1387.93
	12.46	1715.53	12.46	1172	12.46	1277.23
	12.48	1734.4	12.48	1125.1	12.48	1312.8
	12.5	1643.72	12.5	1199.49	12.5	1365.85
	12.52	1635.4	12.52	1141.15	12.52	1343.58
	12.54	1576.03	12.54	1121.74	12.54	1244.23
	12.56	1648.17	12.56	1076.94	12.56	1328.16
	12.58	1693.48	12.58	1118.01	12.58	1361.11
	12.6	1709.25	12.6	1190.33	12.6	1243.48
	12.62	1630.16	12.62	1198.14	12.62	1282.32
	12.64	1628.87	12.64	1173.45	12.64	1319.23
	12.66	1661.89	12.66	1174.63	12.66	1315.41
	12.68	1635.49	12.68	1133.04	12.68	1271.04
	12.7	1642.18	12.7	1145.69	12.7	1278.64
	12.72	1717	12.72	1179.3	12.72	1279.96
	12.74	1644.89	12.74	1205.59	12.74	1350.6
	12.76	1661.78	12.76	1143.2	12.76	1326.87
	12.78	1659.16	12.78	1165.04	12.78	1297.77
	12.8	1690.64	12.8	1134.36	12.8	1326.53
	12.82	1619.55	12.82	1199.06	12.82	1332.14
	12.84	1635.18	12.84	1118.18	12.84	1317.95
	12.86	1691.12	12.86	1073.96	12.86	1386.64
	12.88	1638.43	12.88	1076.08	12.88	1316.07
	12.9	1676.14	12.9	1176.58	12.9	1348.85
	12.92	1690.6	12.92	1074.94	12.92	1324.18
	12.94	1617.23	12.94	1144.57	12.94	1273.63
	12.96	1693.92	12.96	1193.16	12.96	1312.61
	12.98	1703.63	12.98	1131.06	12.98	1333.99
	13	1626.19	13	1141.83	13	1272.68
	13.02	1647.54	13.02	1129.9	13.02	1296.45
	13.04	1568.84	13.04	1182.15	13.04	1239.46
	13.06	1641.15	13.06	1151.84	13.06	1291.67
	13.08	1709.25	13.08	1173.02	13.08	1315.4
	13.1	1594.96	13.1	1162.24	13.1	1284.75
	13.12	1651.51	13.12	1106.06	13.12	1283.89
	13.14	1597.82	13.14	1171.29	13.14	1253.06
	13.16	1670.02	13.16	1122.25	13.16	1313.38
	13.18	1680.47	13.18	1103.09	13.18	1330.38
	13.2	1592.29	13.2	1184.6	13.2	1259.93
	13.22	1663.61	13.22	1149.56	13.22	1231.73
	13.24	1592.02	13.24	1142.94	13.24	1272.7
	13.26	1656.77	13.26	1098.31	13.26	1313.25
	13.28	1633.41	13.28	1149.99	13.28	1308.44
	13.3	1616.21	13.3	1114.58	13.3	1274.32
	13.32	1635.25	13.32	1103	13.32	1278.67
	13.34	1617.07	13.34	1074.09	13.34	1283.97
	13.36	1649.99	13.36	1109.19	13.36	1265.87
	13.38	1623.6	13.38	1155.29	13.38	1234.81
	13.4	1642.24	13.4	1129.46	13.4	1345.9
	13.42	1509.35	13.42	1132.83	13.42	1315.41
	13.44	1548.49	13.44	1082.9	13.44	1267.75
	13.46	1682.41	13.46	1154.56	13.46	1269.57
	13.48	1634.26	13.48	1124.59	13.48	1338.38
	13.5	1694.81	13.5	1106.41	13.5	1312.55
	13.52	1640.52	13.52	1139.88	13.52	1318.58
	13.54	1572.32	13.54	1122.9	13.54	1279.88
	13.56	1569.95	13.56	1189.53	13.56	1353.38
	13.58	1564.92	13.58	1156.94	13.58	1268.05
	13.6	1570.52	13.6	1164.51	13.6	1260.92
	13.62	1566.47	13.62	1113.02	13.62	1287.69
	13.64	1612.96	13.64	1093.34	13.64	1278.13
	13.66	1612.99	13.66	1085.72	13.66	1315.95
	13.68	1556.33	13.68	1154.23	13.68	1223.64
	13.7	1562.72	13.7	1161.62	13.7	1303.62
	13.72	1566.93	13.72	1113.61	13.72	1296.33
	13.74	1584.48	13.74	1189.61	13.74	1248.01
	13.76	1613.18	13.76	1146.97	13.76	1274.04
	13.78	1638.91	13.78	1099.9	13.78	1277.91
	13.8	1485.29	13.8	1138.99	13.8	1264.11
	13.82	1604.38	13.82	1184.65	13.82	1242.61
	13.84	1541.58	13.84	1103.25	13.84	1311.86
	13.86	1544.09	13.86	1129.8	13.86	1293.88
	13.88	1586.47	13.88	1123.78	13.88	1211.74
	13.9	1662.06	13.9	1166.66	13.9	1334.41
	13.92	1580.29	13.92	1152.57	13.92	1271.31
	13.94	1601.31	13.94	1096.2	13.94	1360.6
	13.96	1556.3	13.96	1118.31	13.96	1253.24
	13.98	1564.77	13.98	1165.76	13.98	1275.82
	14	1609.17	14	1111.35	14	1205.31
	14.02	1543.82	14.02	1139.82	14.02	1272.15
	14.04	1615.08	14.04	1081.01	14.04	1266.42
	14.06	1614.91	14.06	1066.84	14.06	1312.18
	14.08	1575.38	14.08	1131.84	14.08	1231.72
	14.1	1545.12	14.1	1148.46	14.1	1238.37
	14.12	1580.02	14.12	1109.67	14.12	1302.09
	14.14	1592.97	14.14	1101.74	14.14	1254.48
	14.16	1506.05	14.16	1088.86	14.16	1259.33
	14.18	1498.95	14.18	1139.65	14.18	1311.16
	14.2	1565.45	14.2	1101.8	14.2	1299.36
	14.22	1529.45	14.22	1157.32	14.22	1271.87
	14.24	1545.29	14.24	1144.26	14.24	1242.35
	14.26	1601.41	14.26	1136.43	14.26	1243.9
	14.28	1535.27	14.28	1127.99	14.28	1348.42
	14.3	1638.42	14.3	1111.17	14.3	1284.9
	14.32	1504.34	14.32	1104.58	14.32	1294.03
	14.34	1599.16	14.34	1170.24	14.34	1328.21
	14.36	1479.58	14.36	1115.14	14.36	1300.58
	14.38	1564.7	14.38	1101.62	14.38	1245.43
	14.4	1536.76	14.4	1130.95	14.4	1255.41
	14.42	1577.86	14.42	1160.26	14.42	1252.69
	14.44	1582.81	14.44	1122.8	14.44	1242.08
	14.46	1561.41	14.46	1119.45	14.46	1327.7
	14.48	1571.03	14.48	1076.53	14.48	1349.41
	14.5	1608.7	14.5	1109.46	14.5	1304.59
	14.52	1489.81	14.52	1086.65	14.52	1196.67
	14.54	1580.23	14.54	1109.87	14.54	1306.07
	14.56	1524.02	14.56	1133.19	14.56	1285.72
	14.58	1509.49	14.58	1153.27	14.58	1243.28
	14.6	1609.84	14.6	1091.75	14.6	1260.8
	14.62	1560.16	14.62	1178.56	14.62	1241.41
	14.64	1515.57	14.64	1053.5	14.64	1290.58
	14.66	1545.11	14.66	1168.56	14.66	1298.96
	14.68	1594.01	14.68	1163.15	14.68	1296.18
	14.7	1554.32	14.7	1137.46	14.7	1284.84
	14.72	1565.82	14.72	1070.01	14.72	1213.85
	14.74	1577.07	14.74	1061.11	14.74	1296.01
	14.76	1590.51	14.76	1039.57	14.76	1306.3
	14.78	1518.38	14.78	1104.4	14.78	1354.99
	14.8	1614.87	14.8	1101.6	14.8	1262.62
	14.82	1601.41	14.82	1148.73	14.82	1265.21
	14.84	1536.35	14.84	1120.82	14.84	1226.33
	14.86	1501.32	14.86	1168.56	14.86	1302.24
	14.88	1616.03	14.88	1155.64	14.88	1306.42
	14.9	1538.56	14.9	1102.4	14.9	1320.33
	14.92	1538.11	14.92	1117.73	14.92	1262.19
	14.94	1597.7	14.94	1129.92	14.94	1298.58
	14.96	1541.23	14.96	1100.89	14.96	1244.37
	14.98	1552.3	14.98	1158.92	14.98	1339.45
	15	1614.08	15	1060.89	15	1280.03
	15.02	1548.45	15.02	1117.98	15.02	1311.59
	15.04	1573.46	15.04	1150.81	15.04	1273.95
	15.06	1540.82	15.06	1053.65	15.06	1230.59
	15.08	1530.43	15.08	1064.54	15.08	1322.55
	15.1	1521.31	15.1	1117.84	15.1	1268.7
	15.12	1594.95	15.12	1081.89	15.12	1250.95
	15.14	1579.03	15.14	1094.66	15.14	1322.21
	15.16	1555.88	15.16	1088.43	15.16	1290.8
	15.18	1570.71	15.18	1072.76	15.18	1325.16
	15.2	1468.24	15.2	1092.54	15.2	1334.16
	15.22	1569.59	15.22	1100.37	15.22	1261.8
	15.24	1533.85	15.24	1152.21	15.24	1316.35
	15.26	1568.32	15.26	1095.52	15.26	1243.72
	15.28	1538.7	15.28	1097.24	15.28	1321.61
	15.3	1536.59	15.3	1080.51	15.3	1288.77
	15.32	1560.7	15.32	1107.13	15.32	1287.69
	15.34	1520.35	15.34	1074.11	15.34	1322.96
	15.36	1614.36	15.36	1154.05	15.36	1326.13
	15.38	1553.12	15.38	1169.47	15.38	1302.74
	15.4	1516.38	15.4	1149.56	15.4	1335.44
	15.42	1569.01	15.42	1134.76	15.42	1286.13
	15.44	1540.02	15.44	1089.84	15.44	1258.33
	15.46	1518.97	15.46	1086.07	15.46	1335.68
	15.48	1544.6	15.48	1074.56	15.48	1302.93
	15.5	1571.35	15.5	1082.74	15.5	1259.54
	15.52	1513.5	15.52	1120	15.52	1242.43
	15.54	1561.46	15.54	1079.36	15.54	1274.83
	15.56	1573.06	15.56	1115.3	15.56	1264.79
	15.58	1512.03	15.58	1093.82	15.58	1213.86
	15.6	1523.89	15.6	1103.85	15.6	1312.14
	15.62	1588.51	15.62	1122.26	15.62	1297.58
	15.64	1539.52	15.64	1115.11	15.64	1230.02
	15.66	1513.43	15.66	1144.09	15.66	1321.03
	15.68	1555.95	15.68	1132.31	15.68	1288.67
	15.7	1594.84	15.7	1173.15	15.7	1273.03
	15.72	1488.83	15.72	1144.96	15.72	1273.3
	15.74	1493.01	15.74	1120.87	15.74	1308.38
	15.76	1578.06	15.76	1108.37	15.76	1222.25
	15.78	1562.19	15.78	1119.25	15.78	1219.45
	15.8	1478.99	15.8	1088.12	15.8	1227.19
	15.82	1591.57	15.82	1111.77	15.82	1313.19
	15.84	1537.83	15.84	1130.02	15.84	1294.74
	15.86	1490.89	15.86	1091.07	15.86	1271.66
	15.88	1566.66	15.88	1144.47	15.88	1300.94
	15.9	1498.71	15.9	1125.66	15.9	1268.12
	15.92	1483.94	15.92	1056.55	15.92	1316.08
	15.94	1562.19	15.94	1143.89	15.94	1320.17
	15.96	1544.61	15.96	1167.85	15.96	1290.19
	15.98	1508.58	15.98	1181.31	15.98	1267.85
	16	1566.22	16	1143.52	16	1316.06
	16.02	1530.33	16.02	1167.82	16.02	1292.64
	16.04	1524.81	16.04	1105.58	16.04	1257.77
	16.06	1547.95	16.06	1120.99	16.06	1299.54
	16.08	1552.04	16.08	1115.73	16.08	1318.86
	16.1	1590.56	16.1	1148.76	16.1	1419.17
	16.12	1524.05	16.12	1175.94	16.12	1292.39
	16.14	1499.19	16.14	1131.99	16.14	1325.12
	16.16	1532.38	16.16	1071.16	16.16	1281.5
	16.18	1435.06	16.18	1128.51	16.18	1282.09
	16.2	1544.48	16.2	1121.84	16.2	1287.25
	16.22	1531.12	16.22	1164.64	16.22	1330.46
	16.24	1562.28	16.24	1148.86	16.24	1305.5
	16.26	1519.15	16.26	1149.82	16.26	1317.64
	16.28	1503.08	16.28	1123.07	16.28	1323.83
	16.3	1514.98	16.3	1109.87	16.3	1348.42
	16.32	1560.15	16.32	1139.83	16.32	1344.34
	16.34	1597.15	16.34	1125.25	16.34	1313.24
	16.36	1540.55	16.36	1113.96	16.36	1345.38
	16.38	1547.56	16.38	1113.41	16.38	1282.06
	16.4	1471.89	16.4	1077.83	16.4	1329.12
	16.42	1531.34	16.42	1113.01	16.42	1296.85
	16.44	1489.13	16.44	1151.34	16.44	1262.89
	16.46	1535.89	16.46	1202.84	16.46	1317.2
	16.48	1516.72	16.48	1159.8	16.48	1289.69
	16.5	1563.87	16.5	1138.93	16.5	1283.74
	16.52	1506.2	16.52	1103.73	16.52	1356.92
	16.54	1517.2	16.54	1154.27	16.54	1303.83
	16.56	1548.92	16.56	1120.97	16.56	1342.29
	16.58	1538.84	16.58	1075.1	16.58	1267.47
	16.6	1602.87	16.6	1112.96	16.6	1304.59
	16.62	1607.34	16.62	1122.99	16.62	1325.63
	16.64	1595.21	16.64	1105.2	16.64	1308.43
	16.66	1470.82	16.66	1141.66	16.66	1249.42
	16.68	1611.7	16.68	1141.1	16.68	1321.9
	16.7	1536.47	16.7	1150.93	16.7	1287.69
	16.72	1575.37	16.72	1124.04	16.72	1300.71
	16.74	1509.2	16.74	1158.89	16.74	1286.56
	16.76	1516.98	16.76	1131.64	16.76	1360.84
	16.78	1533.14	16.78	1169.88	16.78	1321.19
	16.8	1557.79	16.8	1067.86	16.8	1381.6
	16.82	1510.55	16.82	1116.35	16.82	1277.32
	16.84	1513.07	16.84	1092.08	16.84	1368.4
	16.86	1541.89	16.86	1107.06	16.86	1277.95
	16.88	1512.96	16.88	1091.55	16.88	1324.75
	16.9	1503.26	16.9	1139.17	16.9	1323.34
	16.92	1577.06	16.92	1143.58	16.92	1352.49
	16.94	1635.39	16.94	1180.39	16.94	1345.25
	16.96	1605.41	16.96	1169.46	16.96	1353.85
	16.98	1468.38	16.98	1136.49	16.98	1290.96
	17	1536.64	17	1061.23	17	1367.09
	17.02	1526.79	17.02	1140.87	17.02	1373.09
	17.04	1499.74	17.04	1099.46	17.04	1396.22
	17.06	1460.32	17.06	1159.07	17.06	1371.82
	17.08	1541.99	17.08	1127.02	17.08	1358.79
	17.1	1536.8	17.1	1113.97	17.1	1340.06
	17.12	1561.92	17.12	1088.16	17.12	1277.52
	17.14	1577.13	17.14	1164.48	17.14	1298.63
	17.16	1487.09	17.16	1175.55	17.16	1317.36
	17.18	1529.3	17.18	1158.96	17.18	1338.71
	17.2	1533.84	17.2	1164.18	17.2	1324.5
	17.22	1482.76	17.22	1161.98	17.22	1365.16
	17.24	1544.84	17.24	1127.76	17.24	1362.39
	17.26	1510.43	17.26	1155.56	17.26	1389.44
	17.28	1514.6	17.28	1132.2	17.28	1335.57
	17.3	1606.7	17.3	1174.5	17.3	1319.57
	17.32	1527.88	17.32	1126.13	17.32	1358.66
	17.34	1564.5	17.34	1186.86	17.34	1340.33
	17.36	1593.95	17.36	1181.72	17.36	1325.27
	17.38	1579.92	17.38	1163.39	17.38	1394.29
	17.4	1573.59	17.4	1094.78	17.4	1383.23
	17.42	1583.02	17.42	1071.08	17.42	1345.74
	17.44	1550.14	17.44	1129.52	17.44	1351.88
	17.46	1549.19	17.46	1169.02	17.46	1343.16
	17.48	1496.09	17.48	1166.16	17.48	1332.55
	17.5	1554.5	17.5	1193.98	17.5	1382.37
	17.52	1623.98	17.52	1157.92	17.52	1429.45
	17.54	1522.26	17.54	1114.6	17.54	1397.08
	17.56	1561.8	17.56	1188.33	17.56	1300.09
	17.58	1582.05	17.58	1198.67	17.58	1355.36
	17.6	1543.81	17.6	1181.12	17.6	1371.36
	17.62	1595.01	17.62	1207.84	17.62	1351.16
	17.64	1521.19	17.64	1146.47	17.64	1369.06
	17.66	1532.49	17.66	1190.64	17.66	1381.66
	17.68	1539.68	17.68	1168.16	17.68	1342.36
	17.7	1621.64	17.7	1135.81	17.7	1319.17
	17.72	1495.82	17.72	1159.86	17.72	1373.71
	17.74	1520.31	17.74	1159.23	17.74	1440.57
	17.76	1486.83	17.76	1227.41	17.76	1383.89
	17.78	1520.57	17.78	1246.69	17.78	1382.32
	17.8	1567.04	17.8	1168.98	17.8	1361.78
	17.82	1590.72	17.82	1209.99	17.82	1348.52
	17.84	1555.46	17.84	1202.61	17.84	1394.54
	17.86	1509.07	17.86	1178.78	17.86	1405.12
	17.88	1497.84	17.88	1147.53	17.88	1427.22
	17.9	1605.75	17.9	1185.18	17.9	1324.31
	17.92	1554.79	17.92	1222.89	17.92	1398.84
	17.94	1567.19	17.94	1168.15	17.94	1482.08
	17.96	1554.53	17.96	1215.06	17.96	1409.03
	17.98	1583.67	17.98	1240.12	17.98	1341.23
	18	1563.96	18	1173.36	18	1325.21
	18.02	1615.56	18.02	1179.5	18.02	1378.36
	18.04	1568.85	18.04	1148.33	18.04	1334.76
	18.06	1521.61	18.06	1158.01	18.06	1384.74
	18.08	1572.45	18.08	1234.82	18.08	1351.79
	18.1	1560.29	18.1	1176.2	18.1	1414.11
	18.12	1536.64	18.12	1179.38	18.12	1466.72
	18.14	1579.64	18.14	1186.47	18.14	1466.49
	18.16	1573.2	18.16	1209.63	18.16	1403.54
	18.18	1492.99	18.18	1188.32	18.18	1433.07
	18.2	1607.42	18.2	1206.54	18.2	1377.21
	18.22	1592.4	18.22	1205.37	18.22	1374.06
	18.24	1478.9	18.24	1189.22	18.24	1470.65
	18.26	1601.45	18.26	1214.63	18.26	1469.78
	18.28	1569.59	18.28	1175.03	18.28	1433.12
	18.3	1570.24	18.3	1228.52	18.3	1355.39
	18.32	1525.47	18.32	1298.34	18.32	1367.71
	18.34	1589.5	18.34	1238.6	18.34	1396.19
	18.36	1614.63	18.36	1207.22	18.36	1379.29
	18.38	1603.63	18.38	1139.66	18.38	1433.28
	18.4	1565.69	18.4	1215.83	18.4	1413.38
	18.42	1546.22	18.42	1191.7	18.42	1415.96
	18.44	1561.86	18.44	1164.06	18.44	1449.25
	18.46	1567.62	18.46	1226.33	18.46	1485.11
	18.48	1616.43	18.48	1231.1	18.48	1434.07
	18.5	1580.89	18.5	1232.76	18.5	1389.88
	18.52	1565.46	18.52	1172.38	18.52	1440.1
	18.54	1647.99	18.54	1228.44	18.54	1479.03
	18.56	1581.84	18.56	1240.59	18.56	1467.64
	18.58	1538.92	18.58	1212.65	18.58	1400.93
	18.6	1544.61	18.6	1272.67	18.6	1354.85
	18.62	1545.75	18.62	1253.73	18.62	1458.22
	18.64	1642.84	18.64	1244.6	18.64	1394.87
	18.66	1606.27	18.66	1263.03	18.66	1484.66
	18.68	1595.22	18.68	1263.47	18.68	1405.73
	18.7	1520.37	18.7	1285.03	18.7	1457.74
	18.72	1558.1	18.72	1252.89	18.72	1433.3
	18.74	1583.43	18.74	1236.06	18.74	1430.14
	18.76	1564.66	18.76	1267.51	18.76	1514.75
	18.78	1556.51	18.78	1226.19	18.78	1476.1
	18.8	1585.14	18.8	1213.9	18.8	1438.47
	18.82	1576.99	18.82	1228.23	18.82	1467.91
	18.84	1568.67	18.84	1239.37	18.84	1514.03
	18.86	1610.18	18.86	1280.52	18.86	1480.76
	18.88	1586.36	18.88	1201.98	18.88	1399.91
	18.9	1557.22	18.9	1268.02	18.9	1398.78
	18.92	1604.57	18.92	1265.94	18.92	1476.72
	18.94	1613.11	18.94	1262.35	18.94	1414.03
	18.96	1627.82	18.96	1300.59	18.96	1522.67
	18.98	1580.35	18.98	1256.21	18.98	1465.02
	19	1575.2	19	1190.16	19	1462.86
	19.02	1644.46	19.02	1232.86	19.02	1472.15
	19.04	1593.85	19.04	1239.06	19.04	1503.06
	19.06	1603.76	19.06	1303.79	19.06	1494.71
	19.08	1576.84	19.08	1266.71	19.08	1468.53
	19.1	1565.61	19.1	1282.6	19.1	1542.42
	19.12	1497.38	19.12	1246.46	19.12	1503.82
	19.14	1584.05	19.14	1287.95	19.14	1472.21
	19.16	1603.29	19.16	1257.06	19.16	1420.31
	19.18	1569.35	19.18	1256.97	19.18	1479.65
	19.2	1658.79	19.2	1224.18	19.2	1543.23
	19.22	1639.34	19.22	1275.16	19.22	1510.86
	19.24	1591.97	19.24	1285.45	19.24	1493.02
	19.26	1659.34	19.26	1299.03	19.26	1454.09
	19.28	1591.2	19.28	1272.44	19.28	1493.97
	19.3	1628.33	19.3	1241.23	19.3	1513.67
	19.32	1642.06	19.32	1335.94	19.32	1489.96
	19.34	1624.4	19.34	1313.29	19.34	1486.77
	19.36	1580.81	19.36	1290.66	19.36	1533.85
	19.38	1598.61	19.38	1302.25	19.38	1458.62
	19.4	1634.61	19.4	1246.79	19.4	1534.82
	19.42	1624.11	19.42	1289.03	19.42	1512.17
	19.44	1604.58	19.44	1274.96	19.44	1501.41
	19.46	1633.58	19.46	1282.75	19.46	1507.02
	19.48	1649.5	19.48	1262.56	19.48	1524.15
	19.5	1574.12	19.5	1263.4	19.5	1500.21
	19.52	1588.13	19.52	1287.06	19.52	1488.22
	19.54	1600.85	19.54	1242.2	19.54	1549.56
	19.56	1584.86	19.56	1318.87	19.56	1482.27
	19.58	1566.19	19.58	1266.15	19.58	1487.01
	19.6	1571.18	19.6	1272.22	19.6	1526.75
	19.62	1584.89	19.62	1245.57	19.62	1525.04
	19.64	1613.11	19.64	1295.76	19.64	1458.69
	19.66	1654.06	19.66	1292.36	19.66	1540.97
	19.68	1626.92	19.68	1322.49	19.68	1560.92
	19.7	1624.6	19.7	1319.99	19.7	1535.48
	19.72	1662.23	19.72	1329.96	19.72	1494.11
	19.74	1618.12	19.74	1257.05	19.74	1495.59
	19.76	1572.06	19.76	1320.1	19.76	1545.67
	19.78	1638.38	19.78	1299.88	19.78	1506.46
	19.8	1660.19	19.8	1298.48	19.8	1542.3
	19.82	1605.41	19.82	1297.97	19.82	1561.44
	19.84	1682.96	19.84	1299.23	19.84	1584.4
	19.86	1690.32	19.86	1337.39	19.86	1554.45
	19.88	1700.38	19.88	1340.79	19.88	1528.16
	19.9	1621.56	19.9	1352.03	19.9	1489.06
	19.92	1617.61	19.92	1337.84	19.92	1556.01
	19.94	1637.57	19.94	1267.79	19.94	1591.08
	19.96	1618.51	19.96	1288.75	19.96	1531.74
	19.98	1703.19	19.98	1325.21	19.98	1604.63
	20	1646.82	20	1275.67	20	1527.57
	20.02	1659.62	20.02	1375.39	20.02	1499.13
	20.04	1629.89	20.04	1385.03	20.04	1614.64
	20.06	1698.41	20.06	1349.74	20.06	1519.88
	20.08	1668.47	20.08	1337.02	20.08	1564.78
	20.1	1607.93	20.1	1326.26	20.1	1535.23
	20.12	1653	20.12	1266.27	20.12	1522.25
	20.14	1692.76	20.14	1375.68	20.14	1551.49
	20.16	1707.69	20.16	1271.71	20.16	1556.01
	20.18	1630.54	20.18	1338.37	20.18	1489.57
	20.2	1683.52	20.2	1300.93	20.2	1515.28
	20.22	1720.75	20.22	1318.97	20.22	1607.99
	20.24	1586.64	20.24	1378.34	20.24	1530.75
	20.26	1627.86	20.26	1319.52	20.26	1542.85
	20.28	1678.52	20.28	1343.66	20.28	1512.38
	20.3	1700.34	20.3	1452	20.3	1611.11
	20.32	1648.12	20.32	1408.27	20.32	1480.14
	20.34	1619.01	20.34	1369.06	20.34	1575.78
	20.36	1701.37	20.36	1409.01	20.36	1608.48
	20.38	1716.82	20.38	1349.21	20.38	1641.01
	20.4	1721.51	20.4	1424.26	20.4	1619.61
	20.42	1669.31	20.42	1382.77	20.42	1610.79
	20.44	1703.62	20.44	1395.63	20.44	1580.55
	20.46	1727.59	20.46	1326.98	20.46	1551.2
	20.48	1730.32	20.48	1427.5	20.48	1604.28
	20.5	1649.95	20.5	1330.85	20.5	1604.4
	20.52	1665.87	20.52	1374.63	20.52	1673.5
	20.54	1661.28	20.54	1360.06	20.54	1574.9
	20.56	1718.52	20.56	1384.45	20.56	1636.26
	20.58	1643.74	20.58	1365.09	20.58	1652.56
	20.6	1659.65	20.6	1366.48	20.6	1598.72
	20.62	1693.07	20.62	1357.86	20.62	1655.52
	20.64	1655.63	20.64	1371.8	20.64	1647.49
	20.66	1621.04	20.66	1369.49	20.66	1623.65
	20.68	1689.84	20.68	1440.49	20.68	1573.15
	20.7	1692.76	20.7	1397.42	20.7	1585.76
	20.72	1608.27	20.72	1442.86	20.72	1661.05
	20.74	1759.61	20.74	1464.13	20.74	1586.07
	20.76	1613.41	20.76	1426.1	20.76	1543.25
	20.78	1635.43	20.78	1381.49	20.78	1585.4
	20.8	1708.48	20.8	1389.15	20.8	1628.29
	20.82	1685.79	20.82	1346.57	20.82	1558.22
	20.84	1713.94	20.84	1391.18	20.84	1667.34
	20.86	1700.18	20.86	1403.1	20.86	1643.12
	20.88	1714.83	20.88	1435.23	20.88	1668.05
	20.9	1733.89	20.9	1396.55	20.9	1596.69
	20.92	1672.08	20.92	1399.09	20.92	1695.32
	20.94	1649.1	20.94	1439.65	20.94	1646.55
	20.96	1688.49	20.96	1351.09	20.96	1700.06
	20.98	1692.3	20.98	1424.94	20.98	1604.22
	21	1721.21	21	1422.55	21	1666.23
	21.02	1685.07	21.02	1378.69	21.02	1646
	21.04	1751.02	21.04	1430.1	21.04	1646.05
	21.06	1740.24	21.06	1416.91	21.06	1688.47
	21.08	1722.79	21.08	1363.41	21.08	1635.59
	21.1	1696.75	21.1	1429.49	21.1	1677.25
	21.12	1720.19	21.12	1427.4	21.12	1604.82
	21.14	1733.52	21.14	1381.85	21.14	1614.14
	21.16	1659.23	21.16	1377.64	21.16	1603.69
	21.18	1779.42	21.18	1392.67	21.18	1666.75
	21.2	1692.43	21.2	1407.29	21.2	1653.65
	21.22	1720.7	21.22	1446.2	21.22	1648.57
	21.24	1754.04	21.24	1372.93	21.24	1618.67
	21.26	1751.25	21.26	1462.02	21.26	1623.4
	21.28	1739.96	21.28	1401.88	21.28	1614.76
	21.3	1756.38	21.3	1401.67	21.3	1647.08
	21.32	1652.23	21.32	1466.94	21.32	1634.51
	21.34	1780.46	21.34	1423.51	21.34	1690.56
	21.36	1695.69	21.36	1449.81	21.36	1696.2
	21.38	1692.44	21.38	1431.47	21.38	1621.29
	21.4	1713.34	21.4	1441.96	21.4	1656.32
	21.42	1772.07	21.42	1472.62	21.42	1638.03
	21.44	1700.16	21.44	1460.05	21.44	1641.55
	21.46	1784.93	21.46	1442.31	21.46	1722.41
	21.48	1769.94	21.48	1397.5	21.48	1669.78
	21.5	1739.57	21.5	1462.89	21.5	1657.01
	21.52	1720.34	21.52	1445.72	21.52	1673.02
	21.54	1699.06	21.54	1472.27	21.54	1665.39
	21.56	1816.25	21.56	1466.45	21.56	1731.47
	21.58	1715.45	21.58	1480.96	21.58	1657.52
	21.6	1829.52	21.6	1414.16	21.6	1702.61
	21.62	1748.14	21.62	1432.69	21.62	1653.57
	21.64	1713.83	21.64	1456.56	21.64	1664.57
	21.66	1702.52	21.66	1444.52	21.66	1694.36
	21.68	1681.87	21.68	1380.44	21.68	1736.23
	21.7	1764.19	21.7	1449.25	21.7	1671.31
	21.72	1748.77	21.72	1417.71	21.72	1719.5
	21.74	1782.19	21.74	1474.17	21.74	1733.65
	21.76	1751.17	21.76	1562.57	21.76	1789.16
	21.78	1707.93	21.78	1405.27	21.78	1700.39
	21.8	1835.85	21.8	1392.47	21.8	1751.01
	21.82	1745.57	21.82	1470.33	21.82	1804.29
	21.84	1698.28	21.84	1493.64	21.84	1647.73
	21.86	1819.49	21.86	1509.58	21.86	1708.06
	21.88	1778.05	21.88	1473.94	21.88	1708.27
	21.9	1703.56	21.9	1473.12	21.9	1703.3
	21.92	1788.28	21.92	1435.51	21.92	1707.47
	21.94	1760.41	21.94	1500.34	21.94	1695.66
	21.96	1747.2	21.96	1474.55	21.96	1727.26
	21.98	1729	21.98	1443.39	21.98	1718.99
	22	1722.53	22	1445.43	22	1716.5
	22.02	1748.04	22.02	1521.29	22.02	1784.59
	22.04	1774.27	22.04	1416.24	22.04	1820.59
	22.06	1717.3	22.06	1466.21	22.06	1780.29
	22.08	1672.29	22.08	1386.23	22.08	1786.38
	22.1	1812.73	22.1	1485.58	22.1	1814.8
	22.12	1854.8	22.12	1519.73	22.12	1729.08
	22.14	1795.14	22.14	1463.48	22.14	1773.78
	22.16	1799.29	22.16	1483.3	22.16	1726.83
	22.18	1766.37	22.18	1537.69	22.18	1717.45
	22.2	1809.14	22.2	1480.14	22.2	1695.36
	22.22	1818.51	22.22	1532.01	22.22	1751.01
	22.24	1778.2	22.24	1456.91	22.24	1745.35
	22.26	1741.39	22.26	1512.03	22.26	1732.85
	22.28	1782.15	22.28	1497.94	22.28	1673.45
	22.3	1822.07	22.3	1430.03	22.3	1706.46
	22.32	1837.69	22.32	1443.69	22.32	1787.59
	22.34	1805.44	22.34	1477.75	22.34	1813.08
	22.36	1731.98	22.36	1461.23	22.36	1779.94
	22.38	1806.27	22.38	1441.27	22.38	1808.61
	22.4	1728.35	22.4	1505.3	22.4	1822.83
	22.42	1883.89	22.42	1533.24	22.42	1758.27
	22.44	1807.27	22.44	1481.5	22.44	1796.72
	22.46	1773.3	22.46	1441.9	22.46	1821.45
	22.48	1847.27	22.48	1507.92	22.48	1729.18
	22.5	1752.97	22.5	1494.36	22.5	1794.52
	22.52	1852.91	22.52	1555.6	22.52	1795.6
	22.54	1823.69	22.54	1533.26	22.54	1748.79
	22.56	1745.41	22.56	1474.87	22.56	1763.69
	22.58	1843.33	22.58	1450.14	22.58	1850.05
	22.6	1748.83	22.6	1453.78	22.6	1754.33
	22.62	1699.42	22.62	1499.34	22.62	1808.43
	22.64	1764.23	22.64	1517.34	22.64	1763.92
	22.66	1798.74	22.66	1530.91	22.66	1754.4
	22.68	1812.34	22.68	1435.73	22.68	1810.33
	22.7	1770.41	22.7	1537.51	22.7	1790.04
	22.72	1824.21	22.72	1591.56	22.72	1725.63
	22.74	1759.28	22.74	1551.33	22.74	1799.28
	22.76	1780.67	22.76	1509.57	22.76	1810.61
	22.78	1755.26	22.78	1519.46	22.78	1794.96
	22.8	1815.82	22.8	1524.38	22.8	1865.69
	22.82	1809.88	22.82	1538.23	22.82	1727.87
	22.84	1757.48	22.84	1524.58	22.84	1743.33
	22.86	1781.02	22.86	1507.44	22.86	1797.37
	22.88	1795.57	22.88	1534.96	22.88	1789.25
	22.9	1768.16	22.9	1570.29	22.9	1793.56
	22.92	1799.94	22.92	1538.12	22.92	1826.07
	22.94	1770.73	22.94	1523.24	22.94	1755.38
	22.96	1821.02	22.96	1451.9	22.96	1766.92
	22.98	1697.93	22.98	1484.32	22.98	1809.96
	23	1770.44	23	1468.92	23	1846.75
	23.02	1755.37	23.02	1517.16	23.02	1761.55
	23.04	1747.45	23.04	1465.22	23.04	1818.39
	23.06	1803	23.06	1487.9	23.06	1744.74
	23.08	1706.95	23.08	1523.38	23.08	1818.99
	23.1	1812.73	23.1	1583.68	23.1	1829.63
	23.12	1773.16	23.12	1546.46	23.12	1861.92
	23.14	1730.48	23.14	1553.44	23.14	1771.82
	23.16	1874.11	23.16	1513.62	23.16	1833.61
	23.18	1842.08	23.18	1527.52	23.18	1828.04
	23.2	1793.73	23.2	1484.32	23.2	1800.31
	23.22	1760.03	23.22	1456.53	23.22	1830.09
	23.24	1773.48	23.24	1451.86	23.24	1822.61
	23.26	1826.32	23.26	1579.3	23.26	1781.09
	23.28	1697.63	23.28	1523.14	23.28	1786.26
	23.3	1842.14	23.3	1516.05	23.3	1856.92
	23.32	1835.52	23.32	1477.9	23.32	1787.24
	23.34	1823.29	23.34	1479.07	23.34	1786.16
	23.36	1822.06	23.36	1549.42	23.36	1719.49
	23.38	1814.39	23.38	1508.23	23.38	1817.87
	23.4	1817.26	23.4	1523.12	23.4	1821.03
	23.42	1719.54	23.42	1521.76	23.42	1809.46
	23.44	1786.25	23.44	1566.19	23.44	1830.33
	23.46	1732.55	23.46	1599.77	23.46	1787.97
	23.48	1750.95	23.48	1452.5	23.48	1895.51
	23.5	1743.57	23.5	1550.69	23.5	1831.68
	23.52	1699.81	23.52	1573.32	23.52	1868.29
	23.54	1746.4	23.54	1488.76	23.54	1848.75
	23.56	1838.18	23.56	1548.94	23.56	1759.54
	23.58	1756.92	23.58	1475.61	23.58	1823.6
	23.6	1778.94	23.6	1541.7	23.6	1783.24
	23.62	1766.02	23.62	1539.67	23.62	1796.47
	23.64	1796.84	23.64	1537.72	23.64	1861.46
	23.66	1737.43	23.66	1517.79	23.66	1803.85
	23.68	1863.65	23.68	1530.97	23.68	1850.25
	23.7	1831.81	23.7	1550.42	23.7	1841.5
	23.72	1730.17	23.72	1510.85	23.72	1832.87
	23.74	1785.29	23.74	1575.63	23.74	1861.44
	23.76	1800.1	23.76	1542.51	23.76	1827.06
	23.78	1832.74	23.78	1483.16	23.78	1863.04
	23.8	1837.83	23.8	1529.05	23.8	1855.24
	23.82	1772.1	23.82	1574.57	23.82	1852.54
	23.84	1719.95	23.84	1516.61	23.84	1807.24
	23.86	1774.7	23.86	1533.59	23.86	1794.73
	23.88	1803.27	23.88	1546.93	23.88	1893.13
	23.9	1780.73	23.9	1507.9	23.9	1891.48
	23.92	1830.77	23.92	1491.49	23.92	1784.92
	23.94	1723.46	23.94	1544.7	23.94	1843.35
	23.96	1762.52	23.96	1475.77	23.96	1831.27
	23.98	1790.64	23.98	1539.69	23.98	1860.29
	24	1754.25	24	1580.1	24	1840.23
	24.02	1737.86	24.02	1546.03	24.02	1831.97
	24.04	1718.79	24.04	1507.8	24.04	1865.48
	24.06	1692.06	24.06	1535.31	24.06	1802.21
	24.08	1721.73	24.08	1513.76	24.08	1828.59
	24.1	1787.46	24.1	1561.88	24.1	1822.12
	24.12	1718.21	24.12	1571.64	24.12	1750.28
	24.14	1692.27	24.14	1575.77	24.14	1785.17
	24.16	1749.99	24.16	1492.01	24.16	1838.07
	24.18	1787.14	24.18	1478.16	24.18	1881.19
	24.2	1859.81	24.2	1505.06	24.2	1877.62
	24.22	1821.58	24.22	1453.97	24.22	1902.58
	24.24	1738.4	24.24	1580.55	24.24	1765.89
	24.26	1751.41	24.26	1524.53	24.26	1901.81
	24.28	1752.72	24.28	1508.13	24.28	1849.88
	24.3	1719.68	24.3	1576.14	24.3	1850.89
	24.32	1736.12	24.32	1544.44	24.32	1891.22
	24.34	1809.04	24.34	1501.55	24.34	1935.11
	24.36	1749.83	24.36	1514.18	24.36	1847.94
	24.38	1778.43	24.38	1608.04	24.38	1780.02
	24.4	1801.45	24.4	1563.83	24.4	1775.84
	24.42	1737.41	24.42	1550.87	24.42	1767.36
	24.44	1730.5	24.44	1601.36	24.44	1800.62
	24.46	1769.89	24.46	1463.96	24.46	1836
	24.48	1793.4	24.48	1542.97	24.48	1768.31
	24.5	1763.17	24.5	1497.52	24.5	1859.91
	24.52	1700.24	24.52	1522.15	24.52	1842.95
	24.54	1802.2	24.54	1575.9	24.54	1789.23
	24.56	1715.27	24.56	1557.93	24.56	1795.11
	24.58	1721.48	24.58	1556.37	24.58	1781.68
	24.6	1717.25	24.6	1523.75	24.6	1806.69
	24.62	1746.93	24.62	1527.68	24.62	1795.62
	24.64	1733.3	24.64	1494.81	24.64	1813.11
	24.66	1780.97	24.66	1459.1	24.66	1815.49
	24.68	1724.51	24.68	1533.33	24.68	1855.8
	24.7	1679.6	24.7	1570.21	24.7	1872.42
	24.72	1704.43	24.72	1546.04	24.72	1866.01
	24.74	1795.87	24.74	1476.5	24.74	1830.65
	24.76	1696.92	24.76	1584.03	24.76	1831.78
	24.78	1757.83	24.78	1569.93	24.78	1812.12
	24.8	1768.32	24.8	1579.36	24.8	1881.31
	24.82	1725	24.82	1561.02	24.82	1785.34
	24.84	1722.83	24.84	1527.28	24.84	1715.99
	24.86	1678.09	24.86	1490.22	24.86	1779.35
	24.88	1702.61	24.88	1480.96	24.88	1813.37
	24.9	1757.39	24.9	1529.38	24.9	1828.38
	24.92	1708.19	24.92	1450.92	24.92	1847.58
	24.94	1714.62	24.94	1478.08	24.94	1776.26
	24.96	1689.04	24.96	1487.19	24.96	1923.67
	24.98	1788.87	24.98	1539.29	24.98	1876.97
	25	1709.42	25	1548.23	25	1782.8
	25.02	1728.1	25.02	1586.42	25.02	1819.34
	25.04	1713.54	25.04	1521.64	25.04	1831
	25.06	1628.09	25.06	1515.18	25.06	1855.24
	25.08	1726.88	25.08	1473.63	25.08	1718.81
	25.1	1694.64	25.1	1484.49	25.1	1808.19
	25.12	1733.62	25.12	1504.07	25.12	1805
	25.14	1692.07	25.14	1560.35	25.14	1771.61
	25.16	1667.82	25.16	1451.94	25.16	1757.94
	25.18	1696.49	25.18	1569.29	25.18	1798.32
	25.2	1659.08	25.2	1486.06	25.2	1735.2
	25.22	1707.65	25.22	1450.31	25.22	1784.81
	25.24	1724	25.24	1523.02	25.24	1807.75
	25.26	1646.69	25.26	1503.39	25.26	1781.13
	25.28	1635.93	25.28	1531.87	25.28	1830.36
	25.3	1795.29	25.3	1508.31	25.3	1723.37
	25.32	1690.33	25.32	1464.5	25.32	1797
	25.34	1694.82	25.34	1466.1	25.34	1828.5
	25.36	1688.26	25.36	1488.57	25.36	1833.14
	25.38	1664.24	25.38	1373.4	25.38	1728.76
	25.4	1657.28	25.4	1471.21	25.4	1710.5
	25.42	1697.26	25.42	1454.15	25.42	1715.16
	25.44	1759.3	25.44	1494	25.44	1723.54
	25.46	1645.81	25.46	1443.17	25.46	1734.13
	25.48	1783.67	25.48	1457.09	25.48	1728.72
	25.5	1715.1	25.5	1484.17	25.5	1760.66
	25.52	1660.53	25.52	1440.72	25.52	1736.62
	25.54	1724.04	25.54	1474.99	25.54	1738.05
	25.56	1689.26	25.56	1498.91	25.56	1735.09
	25.58	1695.12	25.58	1485.48	25.58	1849.82
	25.6	1696.52	25.6	1521.11	25.6	1725.2
	25.62	1733.94	25.62	1443.02	25.62	1746.82
	25.64	1684.68	25.64	1511.08	25.64	1772.84
	25.66	1622.02	25.66	1452.45	25.66	1765.74
	25.68	1667.97	25.68	1465.19	25.68	1757.06
	25.7	1602.12	25.7	1527.35	25.7	1728.98
	25.72	1707.81	25.72	1427.01	25.72	1685.13
	25.74	1599.97	25.74	1459.24	25.74	1773.94
	25.76	1646.67	25.76	1496.25	25.76	1766.18
	25.78	1586.13	25.78	1528.27	25.78	1743.55
	25.8	1636.89	25.8	1517.85	25.8	1755.9
	25.82	1650.93	25.82	1403.13	25.82	1744.75
	25.84	1741.73	25.84	1427.75	25.84	1731.21
	25.86	1676.31	25.86	1444.16	25.86	1652.55
	25.88	1673.29	25.88	1457.23	25.88	1711.59
	25.9	1606.64	25.9	1418.16	25.9	1713.72
	25.92	1582.95	25.92	1443.45	25.92	1764.79
	25.94	1586.98	25.94	1427.97	25.94	1724.3
	25.96	1592.62	25.96	1462.14	25.96	1704.68
	25.98	1603.55	25.98	1401.01	25.98	1678
	26	1588.9	26	1416.16	26	1675.16
	26.02	1580.51	26.02	1407.22	26.02	1689.63
	26.04	1584.58	26.04	1487.08	26.04	1718.99
	26.06	1667.23	26.06	1444.56	26.06	1703.23
	26.08	1608.76	26.08	1422.89	26.08	1674.62
	26.1	1678.28	26.1	1443.86	26.1	1746.53
	26.12	1622.03	26.12	1435.81	26.12	1716.27
	26.14	1638.97	26.14	1406.65	26.14	1670.3
	26.16	1604.74	26.16	1451.61	26.16	1715.86
	26.18	1642.11	26.18	1462.95	26.18	1700.48
	26.2	1564.43	26.2	1456.02	26.2	1701.63
	26.22	1684.14	26.22	1432.93	26.22	1676.25
	26.24	1583.66	26.24	1389.23	26.24	1671.62
	26.26	1593.17	26.26	1376.09	26.26	1662.01
	26.28	1590.41	26.28	1492.71	26.28	1671.11
	26.3	1550.6	26.3	1460.28	26.3	1713.93
	26.32	1621.82	26.32	1374.93	26.32	1678.25
	26.34	1571.67	26.34	1376.59	26.34	1619.93
	26.36	1585.19	26.36	1391.17	26.36	1685.07
	26.38	1658.68	26.38	1421.6	26.38	1621.2
	26.4	1658.11	26.4	1384.88	26.4	1657.92
	26.42	1594.27	26.42	1380.67	26.42	1690.42
	26.44	1567.46	26.44	1427.56	26.44	1689.46
	26.46	1665.69	26.46	1395.38	26.46	1675.48
	26.48	1584.19	26.48	1432	26.48	1638.6
	26.5	1612.59	26.5	1412.31	26.5	1635.39
	26.52	1654.82	26.52	1476.22	26.52	1708.34
	26.54	1652.17	26.54	1398.53	26.54	1726.49
	26.56	1593.77	26.56	1324.71	26.56	1662.37
	26.58	1550.66	26.58	1383.13	26.58	1615.16
	26.6	1574.4	26.6	1377.13	26.6	1562.11
	26.62	1622.65	26.62	1380.17	26.62	1567.76
	26.64	1604.97	26.64	1406.98	26.64	1669.81
	26.66	1620.74	26.66	1366.93	26.66	1610.59
	26.68	1585.74	26.68	1413.81	26.68	1635.48
	26.7	1617.9	26.7	1388.93	26.7	1660.71
	26.72	1610.98	26.72	1371.36	26.72	1639.98
	26.74	1553.86	26.74	1368.3	26.74	1625.37
	26.76	1486.12	26.76	1398	26.76	1627.63
	26.78	1553.32	26.78	1369.64	26.78	1542.52
	26.8	1556.83	26.8	1463.25	26.8	1583.52
	26.82	1531.76	26.82	1403.35	26.82	1645.84
	26.84	1498.96	26.84	1425.84	26.84	1583.24
	26.86	1527.36	26.86	1391.18	26.86	1637.88
	26.88	1543.58	26.88	1357.28	26.88	1597.22
	26.9	1566.02	26.9	1428.05	26.9	1604.35
	26.92	1527.36	26.92	1346.34	26.92	1540.68
	26.94	1544.48	26.94	1286.44	26.94	1565.75
	26.96	1465.8	26.96	1403.52	26.96	1598.6
	26.98	1495.18	26.98	1359.21	26.98	1617.36
	27	1541.1	27	1274.63	27	1561.6
	27.02	1544.38	27.02	1270.49	27.02	1596.98
	27.04	1526.73	27.04	1356.04	27.04	1635.67
	27.06	1459.26	27.06	1384.82	27.06	1555.52
	27.08	1487.11	27.08	1382.59	27.08	1559.29
	27.1	1506.92	27.1	1281.05	27.1	1642
	27.12	1438.15	27.12	1322.82	27.12	1534.88
	27.14	1502.88	27.14	1328.99	27.14	1599.92
	27.16	1525.8	27.16	1279.13	27.16	1577.69
	27.18	1438.71	27.18	1380.07	27.18	1582
	27.2	1441.62	27.2	1348.52	27.2	1578.67
	27.22	1455.96	27.22	1360.65	27.22	1561.33
	27.24	1478.99	27.24	1362.86	27.24	1586.9
	27.26	1521.17	27.26	1267.1	27.26	1517.74
	27.28	1453.22	27.28	1331.39	27.28	1523.44
	27.3	1432.09	27.3	1414.52	27.3	1560.38
	27.32	1476.05	27.32	1256.5	27.32	1499.48
	27.34	1386.2	27.34	1359.71	27.34	1631.44
	27.36	1415.13	27.36	1313.84	27.36	1576.54
	27.38	1423.82	27.38	1356.96	27.38	1558.73
	27.4	1386.94	27.4	1355.73	27.4	1521.36
	27.42	1385.49	27.42	1264.26	27.42	1530.94
	27.44	1499.62	27.44	1312.11	27.44	1502.52
	27.46	1428.99	27.46	1249.46	27.46	1496.96
	27.48	1471.52	27.48	1303.37	27.48	1561.08
	27.5	1463.99	27.5	1389.8	27.5	1523.79
	27.52	1393.35	27.52	1342.6	27.52	1600.68
	27.54	1411.83	27.54	1229.87	27.54	1552.07
	27.56	1474.89	27.56	1279.93	27.56	1528.42
	27.58	1512.01	27.58	1298.13	27.58	1490.99
	27.6	1357.76	27.6	1342.34	27.6	1516.12
	27.62	1431.58	27.62	1313.52	27.62	1512.06
	27.64	1488.37	27.64	1294.85	27.64	1521.37
	27.66	1444.51	27.66	1322.83	27.66	1488.2
	27.68	1378.68	27.68	1341.33	27.68	1524.22
	27.7	1377.37	27.7	1337.25	27.7	1531.97
	27.72	1455.02	27.72	1290.19	27.72	1441.86
	27.74	1393.37	27.74	1320.89	27.74	1537.92
	27.76	1454.98	27.76	1290.16	27.76	1501.18
	27.78	1412.89	27.78	1297.16	27.78	1503.64
	27.8	1447.2	27.8	1274.67	27.8	1511.31
	27.82	1377.47	27.82	1281.99	27.82	1511.92
	27.84	1367.76	27.84	1229.45	27.84	1500.38
	27.86	1421.81	27.86	1248.94	27.86	1485.42
	27.88	1346.03	27.88	1267.29	27.88	1483.65
	27.9	1333.77	27.9	1205.44	27.9	1517.19
	27.92	1351.95	27.92	1263.37	27.92	1513.34
	27.94	1398.21	27.94	1261.06	27.94	1482.48
	27.96	1406.59	27.96	1252.29	27.96	1494.82
	27.98	1338.29	27.98	1225.75	27.98	1401.98
	28	1332.63	28	1248.56	28	1461.45
	28.02	1443.06	28.02	1209.2	28.02	1439.52
	28.04	1406.41	28.04	1197.17	28.04	1467.25
	28.06	1364.65	28.06	1279.32	28.06	1417.48
	28.08	1386.54	28.08	1311.97	28.08	1470.35
	28.1	1404.51	28.1	1264.64	28.1	1465.2
	28.12	1344.14	28.12	1230.27	28.12	1509.01
	28.14	1425.46	28.14	1242.44	28.14	1506.45
	28.16	1400.1	28.16	1234.5	28.16	1461.86
	28.18	1348.21	28.18	1147.86	28.18	1526.47
	28.2	1378.35	28.2	1152.43	28.2	1471.59
	28.22	1428.65	28.22	1202.18	28.22	1468.65
	28.24	1360.35	28.24	1211.6	28.24	1481.28
	28.26	1423.02	28.26	1233.57	28.26	1453.78
	28.28	1386.75	28.28	1245.14	28.28	1437.6
	28.3	1371.14	28.3	1269.26	28.3	1517.41
	28.32	1333.32	28.32	1198.06	28.32	1515.13
	28.34	1354.42	28.34	1203.27	28.34	1416.91
	28.36	1338.16	28.36	1256.86	28.36	1451.4
	28.38	1370.14	28.38	1154.71	28.38	1505.65
	28.4	1327.6	28.4	1212.6	28.4	1529.85
	28.42	1344.29	28.42	1256.91	28.42	1466.29
	28.44	1367.94	28.44	1197.11	28.44	1431.45
	28.46	1312.04	28.46	1238.6	28.46	1467.53
	28.48	1356.01	28.48	1167.6	28.48	1393.1
	28.5	1298.17	28.5	1266.51	28.5	1351.08
	28.52	1358.56	28.52	1221.9	28.52	1389.59
	28.54	1275.47	28.54	1246.92	28.54	1460.58
	28.56	1341.87	28.56	1241.53	28.56	1475.99
	28.58	1342.37	28.58	1240.29	28.58	1457.19
	28.6	1325.62	28.6	1207.19	28.6	1401.66
	28.62	1278.18	28.62	1278.12	28.62	1429.67
	28.64	1297.23	28.64	1211.91	28.64	1384.33
	28.66	1314.23	28.66	1298.69	28.66	1454.98
	28.68	1318.62	28.68	1242.15	28.68	1371.19
	28.7	1248.59	28.7	1184.66	28.7	1436.47
	28.72	1251.57	28.72	1192.66	28.72	1422.26
	28.74	1220.5	28.74	1225.38	28.74	1413.36
	28.76	1252.98	28.76	1184.42	28.76	1405
	28.78	1303.63	28.78	1215.98	28.78	1388.89
	28.8	1274.55	28.8	1259.22	28.8	1443.06
	28.82	1225.26	28.82	1154.66	28.82	1349.45
	28.84	1342.98	28.84	1178.92	28.84	1365.76
	28.86	1323.85	28.86	1172.9	28.86	1396.79
	28.88	1319.78	28.88	1204.61	28.88	1380.61
	28.9	1296.81	28.9	1189.95	28.9	1383.49
	28.92	1265.05	28.92	1154.81	28.92	1348
	28.94	1283.09	28.94	1146.23	28.94	1359.1
	28.96	1301.21	28.96	1131.07	28.96	1336.26
	28.98	1257.19	28.98	1189.65	28.98	1387.23
	29	1260.1	29	1165.23	29	1351.54
	29.02	1307.63	29.02	1187.89	29.02	1328.48
	29.04	1259.64	29.04	1164.34	29.04	1359.25
	29.06	1280.73	29.06	1220.59	29.06	1413.13
	29.08	1281.57	29.08	1220.92	29.08	1306.91
	29.1	1170.66	29.1	1183.93	29.1	1304.8
	29.12	1203.76	29.12	1152.9	29.12	1392.36
	29.14	1221.92	29.14	1196.64	29.14	1324.71
	29.16	1213.44	29.16	1113.7	29.16	1339.95
	29.18	1238.73	29.18	1124.82	29.18	1356.86
	29.2	1247.11	29.2	1122.24	29.2	1342.81
	29.22	1196.85	29.22	1138.4	29.22	1444.52
	29.24	1228.13	29.24	1132.25	29.24	1368.48
	29.26	1289.2	29.26	1107.66	29.26	1311.79
	29.28	1279.63	29.28	1112.64	29.28	1365.02
	29.3	1217.69	29.3	1189.72	29.3	1310.72
	29.32	1264.18	29.32	1168.11	29.32	1293.18
	29.34	1244.33	29.34	1172.31	29.34	1321.89
	29.36	1188.83	29.36	1172.3	29.36	1302.35
	29.38	1209.19	29.38	1151.89	29.38	1246.77
	29.4	1224.28	29.4	1046.36	29.4	1259.26
	29.42	1227.3	29.42	1190.32	29.42	1322.49
	29.44	1225.91	29.44	1113.03	29.44	1331.98
	29.46	1184.57	29.46	1128.92	29.46	1303.65
	29.48	1184.91	29.48	1056.2	29.48	1273.31
	29.5	1272.47	29.5	1158.76	29.5	1323.18
	29.52	1196.48	29.52	1100.43	29.52	1278.51
	29.54	1215.89	29.54	1091.58	29.54	1359.95
	29.56	1180.96	29.56	1098.36	29.56	1297.87
	29.58	1226.87	29.58	1156.67	29.58	1220.38
	29.6	1175.82	29.6	1116.46	29.6	1237.28
	29.62	1203.83	29.62	1050.01	29.62	1266.76
	29.64	1215.92	29.64	1153.47	29.64	1232.41
	29.66	1146.89	29.66	1153.06	29.66	1252.18
	29.68	1198.6	29.68	1097.14	29.68	1301.91
	29.7	1198.68	29.7	1075.79	29.7	1296.34
	29.72	1243.15	29.72	1108.85	29.72	1244.18
	29.74	1214.17	29.74	1122.8	29.74	1276.2
	29.76	1247.09	29.76	1139.73	29.76	1218.19
	29.78	1205.6	29.78	1094.82	29.78	1257.42
	29.8	1206.7	29.8	1105.16	29.8	1241.11
	29.82	1159.43	29.82	1078.2	29.82	1215.98
	29.84	1230.23	29.84	1049.81	29.84	1272.86
	29.86	1213.92	29.86	1098.45	29.86	1291.13
	29.88	1183.1	29.88	1115.57	29.88	1253.91
	29.9	1162.87	29.9	1136.84	29.9	1255.5
	29.92	1170.37	29.92	1168.26	29.92	1251.81
	29.94	1158.31	29.94	1117.24	29.94	1274.66
	29.96	1177.62	29.96	1079.03	29.96	1283.72
	29.98	1234.83	29.98	1091.69	29.98	1303.65
	30	1160.06	30	1069.73	30	1299.74
	30.02	1144.78	30.02	1017.44	30.02	1225.15
	30.04	1156.27	30.04	1043.25	30.04	1249.25
	30.06	1193.44	30.06	1116.19	30.06	1264.85
	30.08	1151.85	30.08	1083.51	30.08	1229.92
	30.1	1182.55	30.1	1080.62	30.1	1258.22
	30.12	1144.6	30.12	1024.42	30.12	1248.78
	30.14	1157.26	30.14	998.515	30.14	1234.02
	30.16	1126.11	30.16	1033.13	30.16	1237.71
	30.18	1150.6	30.18	1073.03	30.18	1290.98
	30.2	1194.14	30.2	1099.87	30.2	1309.82
	30.22	1174.58	30.22	1079.44	30.22	1231.16
	30.24	1140.35	30.24	1074.91	30.24	1232.52
	30.26	1159.65	30.26	1056.69	30.26	1278.67
	30.28	1140.7	30.28	1047.24	30.28	1218.98
	30.3	1175.18	30.3	1068.09	30.3	1278.27
	30.32	1111.12	30.32	1024.35	30.32	1265.25
	30.34	1141.14	30.34	1082.59	30.34	1264.34
	30.36	1115.71	30.36	1045.67	30.36	1257.81
	30.38	1109.27	30.38	1070.77	30.38	1232.7
	30.4	1112.62	30.4	1025.47	30.4	1290.45
	30.42	1152.72	30.42	1063.34	30.42	1236.93
	30.44	1190.78	30.44	1056.46	30.44	1261.15
	30.46	1215.28	30.46	977.817	30.46	1187.13
	30.48	1141.53	30.48	1050.16	30.48	1231.41
	30.5	1183.36	30.5	1095.45	30.5	1236.16
	30.52	1107.87	30.52	1053.4	30.52	1209.91
	30.54	1194.57	30.54	1043.8	30.54	1205.83
	30.56	1188.3	30.56	1037.1	30.56	1210.68
	30.58	1052.75	30.58	1042.97	30.58	1305.72
	30.6	1153.18	30.6	1020.41	30.6	1182.44
	30.62	1137.95	30.62	1059.56	30.62	1187.54
	30.64	1124.49	30.64	1051.31	30.64	1238.69
	30.66	1081.03	30.66	1005.62	30.66	1244.42
	30.68	1095.85	30.68	1055.75	30.68	1183.46
	30.7	1088.57	30.7	1054.44	30.7	1245.46
	30.72	1114.39	30.72	1033.56	30.72	1178.49
	30.74	1123	30.74	990.258	30.74	1249.74
	30.76	1132.01	30.76	1074.7	30.76	1203.82
	30.78	1111.88	30.78	1045.59	30.78	1179.98
	30.8	1159.22	30.8	1068.12	30.8	1188.73
	30.82	1080.65	30.82	997.943	30.82	1175.39
	30.84	1046.33	30.84	1044.14	30.84	1148.28
	30.86	1105.53	30.86	974.165	30.86	1193.5
	30.88	1101.21	30.88	1029.12	30.88	1119.83
	30.9	1120.13	30.9	1068.68	30.9	1164.85
	30.92	1117.04	30.92	992.76	30.92	1162.29
	30.94	1054.3	30.94	966.438	30.94	1177.58
	30.96	1089.05	30.96	1032.79	30.96	1175.44
	30.98	1068.43	30.98	1051.69	30.98	1146.21
	31	1060.24	31	997.273	31	1215.89
	31.02	1063.37	31.02	1052.15	31.02	1199.5
	31.04	1149.7	31.04	1015.3	31.04	1185.71
	31.06	1023.46	31.06	979.25	31.06	1111.61
	31.08	1122.14	31.08	1026.3	31.08	1194.49
	31.1	1118.57	31.1	1059.66	31.1	1269.85
	31.12	1058.96	31.12	996.995	31.12	1192.71
	31.14	1065.9	31.14	1011.27	31.14	1141.06
	31.16	982.366	31.16	1000.66	31.16	1140.77
	31.18	1076.94	31.18	1015.68	31.18	1093.04
	31.2	1033.72	31.2	1011.36	31.2	1117.82
	31.22	1106.52	31.22	1027.23	31.22	1155.01
	31.24	1074.67	31.24	949.023	31.24	1206.05
	31.26	1091.93	31.26	960.178	31.26	1162.56
	31.28	1055.57	31.28	983.906	31.28	1094.8
	31.3	1054.35	31.3	1051.82	31.3	1160.65
	31.32	1145.74	31.32	977.572	31.32	1160.86
	31.34	1082.64	31.34	1019.82	31.34	1145.49
	31.36	1064.32	31.36	968.191	31.36	1106.27
	31.38	1087.95	31.38	1004.57	31.38	1168.62
	31.4	1061	31.4	1019.25	31.4	1155.04
	31.42	1101.9	31.42	969.342	31.42	1147.91
	31.44	1057.3	31.44	970.084	31.44	1140.83
	31.46	1029.79	31.46	947.028	31.46	1143.37
	31.48	1080.86	31.48	1056.23	31.48	1144.02
	31.5	1076.38	31.5	1015.79	31.5	1130.48
	31.52	1078.02	31.52	1019.66	31.52	1151.76
	31.54	1016.71	31.54	981.794	31.54	1118.25
	31.56	1021.63	31.56	1038.38	31.56	1098.25
	31.58	994.309	31.58	1005.8	31.58	1130.69
	31.6	1055.69	31.6	965.7	31.6	1122.27
	31.62	1005.23	31.62	954.463	31.62	1155
	31.64	1025.42	31.64	989.138	31.64	1092.66
	31.66	1067.31	31.66	946.088	31.66	1124.83
	31.68	1094.99	31.68	952.367	31.68	1089.74
	31.7	1078.61	31.7	1046.41	31.7	1126.55
	31.72	1059.26	31.72	1020.69	31.72	1114.98
	31.74	1036.87	31.74	982.198	31.74	1133.82
	31.76	1038.53	31.76	953.116	31.76	1124.86
	31.78	1042.8	31.78	932.055	31.78	1095
	31.8	1048.84	31.8	936.725	31.8	1167.03
	31.82	973.927	31.82	949.221	31.82	1076.34
	31.84	1035.79	31.84	950.212	31.84	1157.62
	31.86	1057.48	31.86	930.537	31.86	1112.83
	31.88	1001.99	31.88	963.899	31.88	1111.88
	31.9	1012.29	31.9	1038.77	31.9	1080.33
	31.92	997.424	31.92	1023.28	31.92	1123.47
	31.94	1053.2	31.94	963.587	31.94	1113.44
	31.96	1004.98	31.96	970.092	31.96	1174.82
	31.98	1012.63	31.98	902.546	31.98	1097.3
	32	1035.73	32	938.403	32	1094.77
	32.02	991.996	32.02	1003.35	32.02	1077.58
	32.04	980.339	32.04	976.605	32.04	1120.41
	32.06	1049.12	32.06	965.449	32.06	1130.69
	32.08	1003.86	32.08	995.933	32.08	1100.17
	32.1	985.185	32.1	950.714	32.1	1086.63
	32.12	1022.05	32.12	950.825	32.12	1085.76
	32.14	984.47	32.14	927.197	32.14	1130.37
	32.16	1028.31	32.16	945.327	32.16	1129.92
	32.18	904.983	32.18	920.022	32.18	1115.6
	32.2	1007.72	32.2	974.347	32.2	1108.84
	32.22	1085.21	32.22	981.759	32.22	1132.24
	32.24	1017.48	32.24	927.381	32.24	1135.08
	32.26	1004.24	32.26	874.125	32.26	1050.32
	32.28	996.74	32.28	932.602	32.28	1101.58
	32.3	994.349	32.3	953.48	32.3	1079.44
	32.32	943.581	32.32	940.069	32.32	1066.34
	32.34	1027.4	32.34	932.95	32.34	1056.91
	32.36	972.638	32.36	904.73	32.36	1101.11
	32.38	1038.61	32.38	931.306	32.38	1107.1
	32.4	999.215	32.4	971.806	32.4	1124.44
	32.42	968.688	32.42	969.621	32.42	1033.43
	32.44	1011.23	32.44	904.97	32.44	1097.58
	32.46	975.011	32.46	967.088	32.46	1103.91
	32.48	973.904	32.48	939.365	32.48	1111.58
	32.5	1032.52	32.5	864.803	32.5	1083.71
	32.52	994.879	32.52	963.081	32.52	1100.57
	32.54	943.629	32.54	918.526	32.54	1130.72
	32.56	1011.62	32.56	895.302	32.56	1031.23
	32.58	991.991	32.58	925.827	32.58	1131.82
	32.6	1033.73	32.6	875.414	32.6	1097.07
	32.62	913.326	32.62	903.061	32.62	1041.46
	32.64	979.729	32.64	919.761	32.64	1033.84
	32.66	996.468	32.66	870.787	32.66	1073.25
	32.68	1011.66	32.68	899.92	32.68	1023.56
	32.7	894.749	32.7	951.453	32.7	1059.25
	32.72	924.998	32.72	890.42	32.72	1038.92
	32.74	946.164	32.74	922.514	32.74	1001.01
	32.76	984.291	32.76	893.099	32.76	1031.73
	32.78	911.176	32.78	876.244	32.78	1072.38
	32.8	991.172	32.8	977.101	32.8	1053.06
	32.82	956.189	32.82	938.492	32.82	1071.63
	32.84	987.731	32.84	881.169	32.84	1023.33
	32.86	935.776	32.86	903.266	32.86	1103.02
	32.88	955.253	32.88	846.72	32.88	1096.26
	32.9	921.934	32.9	947.877	32.9	1030.98
	32.92	970.007	32.92	913.464	32.92	1025.63
	32.94	941.539	32.94	928.756	32.94	1018.87
	32.96	922.685	32.96	933.175	32.96	1066.29
	32.98	918.715	32.98	922.984	32.98	1067.27
	33	972.279	33	915.67	33	1054.38
	33.02	957.307	33.02	854.747	33.02	1094.46
	33.04	985.52	33.04	899.461	33.04	1011.82
	33.06	975.894	33.06	921.182	33.06	989.122
	33.08	985.362	33.08	877.677	33.08	1057.81
	33.1	934.68	33.1	903.899	33.1	1021.43
	33.12	986.985	33.12	893.062	33.12	1017.75
	33.14	960.826	33.14	929.114	33.14	1026.15
	33.16	966.655	33.16	866.358	33.16	1078.95
	33.18	941.391	33.18	875.44	33.18	985.272
	33.2	944.314	33.2	930.727	33.2	1026.98
	33.22	971.607	33.22	886.131	33.22	1072.3
	33.24	990.777	33.24	940.709	33.24	1011.02
	33.26	955.476	33.26	924.028	33.26	1020.26
	33.28	963.613	33.28	888.28	33.28	1051.77
	33.3	986.419	33.3	907.464	33.3	975.488
	33.32	916.829	33.32	926.953	33.32	1001.3
	33.34	885.566	33.34	932.289	33.34	1042.85
	33.36	918.05	33.36	875.142	33.36	1068.24
	33.38	910.585	33.38	855.3	33.38	992.112
	33.4	977.511	33.4	901.134	33.4	1026.03
	33.42	925.913	33.42	892.883	33.42	1014.3
	33.44	943.159	33.44	875.472	33.44	1038.05
	33.46	931.684	33.46	872.718	33.46	997.791
	33.48	917.29	33.48	871.149	33.48	1017.64
	33.5	983.7	33.5	847.977	33.5	992.396
	33.52	954.516	33.52	906.374	33.52	1086.39
	33.54	881.61	33.54	900.671	33.54	1002.99
	33.56	954.839	33.56	892.831	33.56	1013.55
	33.58	948.876	33.58	958.687	33.58	1055.25
	33.6	952.631	33.6	865.907	33.6	1044.55
	33.62	945.688	33.62	892.243	33.62	1010.55
	33.64	893.186	33.64	904.08	33.64	974.662
	33.66	975.577	33.66	887.655	33.66	1032.77
	33.68	962.601	33.68	871.103	33.68	995.253
	33.7	901.013	33.7	867.59	33.7	958.546
	33.72	946.515	33.72	844.718	33.72	947.504
	33.74	960.492	33.74	817.318	33.74	988.15
	33.76	852.683	33.76	820.851	33.76	1056.27
	33.78	946.581	33.78	869.639	33.78	1008.35
	33.8	907.835	33.8	898.524	33.8	1023.22
	33.82	951.738	33.82	872.891	33.82	1018.57
	33.84	891.193	33.84	800.021	33.84	1035.11
	33.86	920.745	33.86	850.062	33.86	976.593
	33.88	913.563	33.88	857.299	33.88	1027.92
	33.9	904.372	33.9	842.003	33.9	1038.11
	33.92	930.75	33.92	833.271	33.92	1008.64
	33.94	854.708	33.94	835.279	33.94	963.432
	33.96	904.696	33.96	846.995	33.96	1079.29
	33.98	940.533	33.98	845.274	33.98	990.321
	34	889.861	34	832.203	34	1020.24
	34.02	887.636	34.02	847.816	34.02	1036.17
	34.04	901.856	34.04	815.4	34.04	989.388
	34.06	882.249	34.06	832.971	34.06	1029.31
	34.08	907.527	34.08	848.484	34.08	988.922
	34.1	906.564	34.1	837.615	34.1	988.696
	34.12	902.279	34.12	833.745	34.12	1009.62
	34.14	913.358	34.14	848.48	34.14	1004.06
	34.16	880.546	34.16	829.721	34.16	1014.1
	34.18	924.019	34.18	864.114	34.18	974.383
	34.2	852.825	34.2	842.961	34.2	979.396
	34.22	928.486	34.22	863.417	34.22	1003.35
	34.24	913.6	34.24	878.468	34.24	976.266
	34.26	892.416	34.26	840.056	34.26	1014.63
	34.28	884.701	34.28	862.921	34.28	1027.79
	34.3	917.583	34.3	823.12	34.3	963.867
	34.32	883.218	34.32	825.449	34.32	957.187
	34.34	866.871	34.34	823.877	34.34	996.496
	34.36	846.467	34.36	875.057	34.36	949.84
	34.38	896.087	34.38	795.827	34.38	925.936
	34.4	928.856	34.4	814.722	34.4	930.458
	34.42	863.676	34.42	837.757	34.42	959.46
	34.44	831.775	34.44	868.264	34.44	960.963
	34.46	886.254	34.46	811.658	34.46	970.368
	34.48	882.919	34.48	803.053	34.48	966.319
	34.5	858.69	34.5	835.23	34.5	951.342
	34.52	880.741	34.52	807.852	34.52	958.158
	34.54	881.669	34.54	821.073	34.54	990.256
	34.56	834.931	34.56	818.506	34.56	959.249
	34.58	907.099	34.58	852.721	34.58	920.856
	34.6	901.164	34.6	795.754	34.6	949.299
	34.62	913.599	34.62	816.98	34.62	965.66
	34.64	855.824	34.64	869.787	34.64	996.866
	34.66	877.121	34.66	772.139	34.66	944.479
	34.68	875.315	34.68	836.654	34.68	950.932
	34.7	850.66	34.7	841.663	34.7	1009.3
	34.72	832.5	34.72	824.406	34.72	979.353
	34.74	854.683	34.74	823.063	34.74	992.283
	34.76	855.626	34.76	764.67	34.76	940.798
	34.78	803.109	34.78	816.037	34.78	966.522
	34.8	823.634	34.8	788.036	34.8	944.755
	34.82	837.726	34.82	750.586	34.82	974.642
	34.84	827.042	34.84	806.487	34.84	965.807
	34.86	878.378	34.86	816.192	34.86	1004.32
	34.88	848.397	34.88	810.623	34.88	985.322
	34.9	842.242	34.9	780.406	34.9	939.463
	34.92	826.375	34.92	788.623	34.92	927.082
	34.94	839.326	34.94	820.218	34.94	982.979
	34.96	846.026	34.96	867.718	34.96	970.331
	34.98	889.163	34.98	787.47	34.98	932.266
	35	822.995	35	794.746	35	985.298
	35.02	850.584	35.02	786.95	35.02	955.477
	35.04	857.656	35.04	798.941	35.04	922.547
	35.06	858.409	35.06	826.939	35.06	971.719
	35.08	905.256	35.08	859.701	35.08	995.892
	35.1	757.927	35.1	819.195	35.1	927.731
	35.12	844.69	35.12	818.58	35.12	897.675
	35.14	904.301	35.14	762.563	35.14	922.046
	35.16	857.71	35.16	827.998	35.16	923.858
	35.18	852.209	35.18	798.181	35.18	955.986
	35.2	847.555	35.2	731.379	35.2	958.598
	35.22	819.609	35.22	857.498	35.22	947.792
	35.24	792.787	35.24	795.297	35.24	912.371
	35.26	849.931	35.26	786.457	35.26	960.05
	35.28	811.487	35.28	817.988	35.28	912.342
	35.3	801.687	35.3	821.118	35.3	932.375
	35.32	767.345	35.32	806.698	35.32	926.844
	35.34	821.509	35.34	764.502	35.34	1006.96
	35.36	858.8	35.36	840.614	35.36	938.469
	35.38	795.378	35.38	874.974	35.38	919.367
	35.4	825.872	35.4	813.218	35.4	939.951
	35.42	813.98	35.42	850.54	35.42	934.397
	35.44	813.216	35.44	798.792	35.44	879.675
	35.46	809.74	35.46	785.427	35.46	941.95
	35.48	793.731	35.48	840.962	35.48	929.349
	35.5	842.333	35.5	801.862	35.5	966.148
	35.52	841.648	35.52	752.345	35.52	1006.76
	35.54	793.915	35.54	809.476	35.54	994.488
	35.56	814.822	35.56	813.743	35.56	867.795
	35.58	770.128	35.58	776.826	35.58	942.091
	35.6	760.277	35.6	783.997	35.6	936.108
	35.62	783.598	35.62	758.184	35.62	928.133
	35.64	814.104	35.64	791.259	35.64	958.295
	35.66	772.523	35.66	823.038	35.66	933.988
	35.68	822.965	35.68	850.386	35.68	963.302
	35.7	837.687	35.7	783.142	35.7	981.359
	35.72	804.952	35.72	765.852	35.72	926.504
	35.74	808.752	35.74	768.445	35.74	981.363
	35.76	760.07	35.76	822.459	35.76	915.4
	35.78	832.603	35.78	724.893	35.78	970.263
	35.8	829.424	35.8	741.918	35.8	967.726
	35.82	828.518	35.82	808.133	35.82	957.428
	35.84	780.175	35.84	777.573	35.84	944.195
	35.86	832.4	35.86	760.021	35.86	964.43
	35.88	825.058	35.88	797.809	35.88	969.601
	35.9	818.584	35.9	729.791	35.9	966.556
	35.92	751.675	35.92	740.741	35.92	943.94
	35.94	803.692	35.94	794.15	35.94	945.238
	35.96	779.254	35.96	781.648	35.96	923.857
	35.98	771.304	35.98	779.409	35.98	902.534
	36	755.383	36	768.414	36	944.545
	36.02	822.787	36.02	765.845	36.02	986.896
	36.04	789.164	36.04	784.44	36.04	901.51
	36.06	820.966	36.06	837.83	36.06	949.232
	36.08	815.15	36.08	743.824	36.08	867.988
	36.1	805.505	36.1	774.29	36.1	865.404
	36.12	774.782	36.12	762.817	36.12	941.432
	36.14	817.093	36.14	764.183	36.14	913.819
	36.16	805.262	36.16	757.582	36.16	876.38
	36.18	759.373	36.18	723.744	36.18	920.809
	36.2	755.993	36.2	810.738	36.2	883.332
	36.22	835.52	36.22	778.515	36.22	921.64
	36.24	822.506	36.24	806.749	36.24	924.249
	36.26	822.671	36.26	758.598	36.26	876.023
	36.28	813.4	36.28	761.331	36.28	899.139
	36.3	833.171	36.3	751.578	36.3	901.573
	36.32	775.807	36.32	705.517	36.32	920.62
	36.34	774.75	36.34	768.783	36.34	858.856
	36.36	728.111	36.36	757.316	36.36	887.556
	36.38	736.792	36.38	724.532	36.38	904.251
	36.4	789.465	36.4	710.78	36.4	904.322
	36.42	747.424	36.42	792.883	36.42	892.6
	36.44	731.683	36.44	761.311	36.44	939.666
	36.46	791.931	36.46	749.209	36.46	872.77
	36.48	743.241	36.48	762.346	36.48	942.026
	36.5	774.314	36.5	748.392	36.5	909.57
	36.52	781.075	36.52	756.485	36.52	897.591
	36.54	762.859	36.54	744.738	36.54	919.763
	36.56	753.466	36.56	772.86	36.56	853.287
	36.58	785.76	36.58	782.919	36.58	895.164
	36.6	736.411	36.6	733.779	36.6	886.512
	36.62	783.123	36.62	732.713	36.62	871.143
	36.64	787.603	36.64	803.716	36.64	825.721
	36.66	817.319	36.66	746.854	36.66	878.449
	36.68	770.933	36.68	755.692	36.68	865.197
	36.7	761.425	36.7	742.525	36.7	845.825
	36.72	749.759	36.72	743.722	36.72	899.877
	36.74	723.689	36.74	722.78	36.74	860.508
	36.76	807.466	36.76	786.378	36.76	867.727
	36.78	780.467	36.78	769.901	36.78	924.701
	36.8	771.417	36.8	763.973	36.8	892.823
	36.82	740.865	36.82	763.256	36.82	883.081
	36.84	768.757	36.84	735.416	36.84	865.153
	36.86	741.67	36.86	731.192	36.86	872.009
	36.88	760.469	36.88	724.571	36.88	913.496
	36.9	774.951	36.9	744.654	36.9	912.042
	36.92	798.608	36.92	780.409	36.92	868.08
	36.94	810.053	36.94	730.672	36.94	911.317
	36.96	766.005	36.96	711.334	36.96	908.183
	36.98	776.694	36.98	720.395	36.98	915.256
	37	751.103	37	743.291	37	871.613
	37.02	734.973	37.02	743.244	37.02	868.24
	37.04	750.995	37.04	683.731	37.04	897.128
	37.06	761.701	37.06	707.678	37.06	859.333
	37.08	745.054	37.08	709.388	37.08	924.177
	37.1	764.666	37.1	719.661	37.1	879.059
	37.12	709.43	37.12	739.099	37.12	893.284
	37.14	730.136	37.14	779.083	37.14	798.493
	37.16	704.695	37.16	756.083	37.16	903.5
	37.18	743.371	37.18	765.639	37.18	890.815
	37.2	742.653	37.2	821.437	37.2	867.458
	37.22	697.495	37.22	757.715	37.22	851.637
	37.24	750.208	37.24	705.19	37.24	874.91
	37.26	792.432	37.26	694.351	37.26	881.678
	37.28	746.218	37.28	685.1	37.28	912.399
	37.3	758.147	37.3	722.496	37.3	856.485
	37.32	741.109	37.32	756.79	37.32	900.725
	37.34	739.698	37.34	698.632	37.34	928.691
	37.36	740.714	37.36	746.492	37.36	842.261
	37.38	775.168	37.38	656.378	37.38	865.104
	37.4	690.452	37.4	700.759	37.4	813.213
	37.42	733.246	37.42	680.875	37.42	846.323
	37.44	738.133	37.44	744.956	37.44	904.712
	37.46	764.564	37.46	748.914	37.46	855.699
	37.48	766.799	37.48	743.155	37.48	887.936
	37.5	748.267	37.5	768.018	37.5	883.14
	37.52	741.652	37.52	717.864	37.52	845.614
	37.54	785.28	37.54	764.003	37.54	856.163
	37.56	762.235	37.56	667.156	37.56	822.836
	37.58	776.313	37.58	674.011	37.58	897.567
	37.6	748.805	37.6	708.79	37.6	835.556
	37.62	761.804	37.62	730.491	37.62	841.139
	37.64	726.091	37.64	718.664	37.64	822.682
	37.66	781.563	37.66	772.529	37.66	878.857
	37.68	765.459	37.68	735.802	37.68	856.408
	37.7	762.852	37.7	723.561	37.7	827.131
	37.72	734.822	37.72	760.97	37.72	856.874
	37.74	732.795	37.74	729.552	37.74	907.864
	37.76	726.903	37.76	742.659	37.76	869.279
	37.78	696.829	37.78	719.762	37.78	870.595
	37.8	789.143	37.8	676.413	37.8	822.442
	37.82	739.521	37.82	720.79	37.82	845.549
	37.84	724.223	37.84	721.538	37.84	815.246
	37.86	746.583	37.86	693.135	37.86	857.381
	37.88	706.406	37.88	711.597	37.88	876.92
	37.9	738.758	37.9	666.458	37.9	795.975
	37.92	744.329	37.92	671.363	37.92	809.137
	37.94	770.215	37.94	700.952	37.94	815.207
	37.96	726.12	37.96	730.928	37.96	861.401
	37.98	749.727	37.98	726.087	37.98	846.476
	38	737.974	38	734.704	38	843.524
	38.02	692.974	38.02	709.536	38.02	834.295
	38.04	688.859	38.04	693.683	38.04	855.332
	38.06	794.602	38.06	738.667	38.06	824.959
	38.08	753.269	38.08	696.494	38.08	819.096
	38.1	712.746	38.1	698.54	38.1	828.453
	38.12	733.933	38.12	691.434	38.12	846.404
	38.14	699.833	38.14	694.309	38.14	886.256
	38.16	739.03	38.16	680.22	38.16	857.534
	38.18	743.886	38.18	736.157	38.18	864.993
	38.2	714.652	38.2	695.718	38.2	875.333
	38.22	717.425	38.22	704.199	38.22	888.766
	38.24	705.107	38.24	668.954	38.24	885.948
	38.26	777.283	38.26	682.519	38.26	872.443
	38.28	745.836	38.28	720.898	38.28	839.94
	38.3	807.769	38.3	713.08	38.3	867.191
	38.32	705.381	38.32	687.632	38.32	893.303
	38.34	703.606	38.34	676.177	38.34	830.471
	38.36	715.813	38.36	669.651	38.36	829.287
	38.38	751.205	38.38	696.813	38.38	857.569
	38.4	711.014	38.4	715.001	38.4	828.969
	38.42	710.647	38.42	657.26	38.42	804.903
	38.44	761.441	38.44	691.966	38.44	843.638
	38.46	698.99	38.46	656.433	38.46	844.898
	38.48	682.047	38.48	688.719	38.48	830.448
	38.5	699.58	38.5	715.153	38.5	842.274
	38.52	702.499	38.52	683.695	38.52	857.03
	38.54	727.371	38.54	631.685	38.54	822.505
	38.56	727.276	38.56	684.982	38.56	859.581
	38.58	751.295	38.58	677.815	38.58	836.193
	38.6	696.545	38.6	698.536	38.6	854.234
	38.62	717.722	38.62	682.722	38.62	842.978
	38.64	721.947	38.64	709.366	38.64	788.047
	38.66	701.693	38.66	699.325	38.66	824.423
	38.68	752.626	38.68	666.889	38.68	836.239
	38.7	735.039	38.7	711.002	38.7	861.913
	38.72	736.099	38.72	664.098	38.72	819.527
	38.74	689.837	38.74	678.028	38.74	875.81
	38.76	753.056	38.76	729.39	38.76	861.441
	38.78	694.678	38.78	678.965	38.78	815.119
	38.8	732.94	38.8	659.118	38.8	833.576
	38.82	759.858	38.82	706.691	38.82	831.298
	38.84	695.947	38.84	712.633	38.84	815.989
	38.86	721.929	38.86	680.255	38.86	834.371
	38.88	750.107	38.88	693.17	38.88	831.455
	38.9	746.627	38.9	685.028	38.9	864.439
	38.92	697.764	38.92	692.333	38.92	829.369
	38.94	722.438	38.94	676.98	38.94	882.083
	38.96	723.817	38.96	643.856	38.96	836.579
	38.98	713.521	38.98	693.034	38.98	821.128
	39	738.612	39	677.141	39	797.883
	39.02	691.414	39.02	661.961	39.02	875.232
	39.04	758.986	39.04	698.614	39.04	825.908
	39.06	691.67	39.06	685.999	39.06	786.544
	39.08	662.624	39.08	667.34	39.08	810.918
	39.1	722.344	39.1	636.286	39.1	835.367
	39.12	658.224	39.12	655.14	39.12	842.579
	39.14	696.566	39.14	681.558	39.14	863.99
	39.16	745.737	39.16	729.54	39.16	821.545
	39.18	670.703	39.18	703.742	39.18	836.127
	39.2	723.844	39.2	679.506	39.2	875.341
	39.22	752.635	39.22	677.016	39.22	818.233
	39.24	719.887	39.24	650.38	39.24	844.108
	39.26	708.982	39.26	689.002	39.26	834.064
	39.28	721.993	39.28	708.512	39.28	853.485
	39.3	715.084	39.3	709.091	39.3	768.084
	39.32	725.177	39.32	680.992	39.32	815.669
	39.34	696.832	39.34	658.351	39.34	847.18
	39.36	758.611	39.36	676.83	39.36	859.782
	39.38	771.997	39.38	684.913	39.38	799.735
	39.4	710.259	39.4	674.386	39.4	804.163
	39.42	716.304	39.42	718.424	39.42	830.511
	39.44	708.667	39.44	703.922	39.44	769.743
	39.46	735.07	39.46	679.52	39.46	825.305
	39.48	648.625	39.48	654.963	39.48	841.792
	39.5	690.593	39.5	664.759	39.5	846.18
	39.52	696.217	39.52	659.655	39.52	840.566
	39.54	710.229	39.54	687.309	39.54	790.668
	39.56	717.012	39.56	673.68	39.56	768.506
	39.58	745.935	39.58	647.291	39.58	843.9
	39.6	681.296	39.6	707.698	39.6	809.712
	39.62	715.962	39.62	692.552	39.62	863.201
	39.64	728.45	39.64	696.997	39.64	810.934
	39.66	728.34	39.66	708.446	39.66	790.995
	39.68	723.333	39.68	710.048	39.68	808.001
	39.7	708.332	39.7	650.217	39.7	839.255
	39.72	724.486	39.72	676.704	39.72	808.493
	39.74	752.218	39.74	679.537	39.74	836.373
	39.76	723.178	39.76	671.213	39.76	856.213
	39.78	666.175	39.78	716.48	39.78	872.062
	39.8	733.765	39.8	682.507	39.8	800.819
	39.82	727.368	39.82	650.135	39.82	824.295
	39.84	708.064	39.84	647.653	39.84	814.314
	39.86	720.236	39.86	633.869	39.86	859.492
	39.88	671.83	39.88	667.565	39.88	847.47
	39.9	721.694	39.9	683.091	39.9	815.646
	39.92	696.591	39.92	656.936	39.92	815.361
	39.94	662.618	39.94	683.356	39.94	847.964
	39.96	712.564	39.96	675.786	39.96	810.545
	39.98	715.146	39.98	672.286	39.98	882.723
	40	703.645	40	663.746	40	816.355
	40.02	717.909	40.02	655.278	40.02	805.557
	40.04	718.113	40.04	693.418	40.04	860.277
	40.06	716.668	40.06	678.832	40.06	861.713
	40.08	741.38	40.08	685.2	40.08	839.48
	40.1	719.256	40.1	715.506	40.1	829.243
	40.12	695.001	40.12	707.555	40.12	829.028
	40.14	681.291	40.14	671.477	40.14	853.275
	40.16	712.674	40.16	666.07	40.16	846.705
	40.18	743.595	40.18	666.115	40.18	828.87
	40.2	753.475	40.2	676.163	40.2	853.92
	40.22	749.671	40.22	695.333	40.22	782.02
	40.24	705.129	40.24	720.53	40.24	847.239
	40.26	723.396	40.26	660.819	40.26	826.076
	40.28	740.22	40.28	661.783	40.28	836.678
	40.3	760.738	40.3	664.956	40.3	830.218
	40.32	681.002	40.32	717.3	40.32	850.118
	40.34	759.97	40.34	683.586	40.34	856.976
	40.36	682.548	40.36	717.451	40.36	812.892
	40.38	678.154	40.38	668.06	40.38	816.903
	40.4	762.172	40.4	656.541	40.4	891.04
	40.42	782.899	40.42	678.527	40.42	859.343
	40.44	725.978	40.44	691.261	40.44	814.022
	40.46	715.822	40.46	671.075	40.46	808.526
	40.48	739.911	40.48	672.097	40.48	804.94
	40.5	718.89	40.5	644.714	40.5	834.48
	40.52	701.045	40.52	708.71	40.52	813.55
	40.54	690.629	40.54	708.59	40.54	881.835
	40.56	734.275	40.56	644.644	40.56	864.969
	40.58	769.023	40.58	700.691	40.58	850.928
	40.6	724.58	40.6	648.277	40.6	839.609
	40.62	715.983	40.62	627.494	40.62	855.709
	40.64	769.672	40.64	710.175	40.64	798.891
	40.66	720.925	40.66	639.901	40.66	827.022
	40.68	722.229	40.68	678.146	40.68	860.594
	40.7	712.08	40.7	675.008	40.7	822.8
	40.72	713.487	40.72	733.456	40.72	846.195
	40.74	747.245	40.74	718.972	40.74	851.104
	40.76	776.635	40.76	657.218	40.76	824.62
	40.78	750.55	40.78	662.97	40.78	876.57
	40.8	728.033	40.8	731.377	40.8	844.445
	40.82	739.448	40.82	687.404	40.82	844.558
	40.84	742.034	40.84	694.953	40.84	846.831
	40.86	731.666	40.86	653.679	40.86	863.151
	40.88	763.631	40.88	671.771	40.88	879.682
	40.9	782.792	40.9	672.611	40.9	807.279
	40.92	686.76	40.92	682.748	40.92	832.231
	40.94	731.357	40.94	673.736	40.94	832.392
	40.96	722.167	40.96	653.868	40.96	856.972
	40.98	723.553	40.98	710.343	40.98	862.788
	41	757.857	41	722.83	41	846.816
	41.02	703.394	41.02	663.039	41.02	833.766
	41.04	702.271	41.04	682.686	41.04	863.096
	41.06	771.905	41.06	676.203	41.06	835.366
	41.08	688.879	41.08	702.721	41.08	831.755
	41.1	695.455	41.1	706.593	41.1	825.164
	41.12	743.21	41.12	694.724	41.12	814.331
	41.14	771.464	41.14	643.64	41.14	873.823
	41.16	758.11	41.16	680.407	41.16	844.337
	41.18	742.358	41.18	682.272	41.18	856.732
	41.2	714.063	41.2	687.448	41.2	853.77
	41.22	770.487	41.22	684.851	41.22	850.841
	41.24	767.019	41.24	674.954	41.24	808.128
	41.26	741.615	41.26	692.199	41.26	861.154
	41.28	737.896	41.28	695.161	41.28	858.841
	41.3	720.317	41.3	672.096	41.3	862.959
	41.32	725.692	41.32	704.261	41.32	844.369
	41.34	808.799	41.34	705.37	41.34	870.979
	41.36	754.182	41.36	708.9	41.36	884.842
	41.38	718.625	41.38	685.823	41.38	869.961
	41.4	771.958	41.4	694.467	41.4	895.302
	41.42	751.343	41.42	697.069	41.42	845.181
	41.44	792.782	41.44	714.454	41.44	896.001
	41.46	768.986	41.46	720.492	41.46	835.618
	41.48	753.19	41.48	682.203	41.48	868.335
	41.5	753.214	41.5	722.832	41.5	874.023
	41.52	766.201	41.52	710.216	41.52	887.423
	41.54	801.564	41.54	674.361	41.54	822.192
	41.56	793.812	41.56	668.607	41.56	866.612
	41.58	745.438	41.58	671.674	41.58	870.005
	41.6	723.853	41.6	671.559	41.6	886.306
	41.62	773.099	41.62	696.895	41.62	842.795
	41.64	771.668	41.64	767.294	41.64	875.237
	41.66	753.427	41.66	712.62	41.66	917.65
	41.68	747.411	41.68	728.568	41.68	866.054
	41.7	781.982	41.7	676.34	41.7	848.373
	41.72	761.829	41.72	695.937	41.72	869.134
	41.74	721.022	41.74	728.474	41.74	886.929
	41.76	756.655	41.76	653.274	41.76	885.733
	41.78	732.407	41.78	728.275	41.78	854.822
	41.8	756.083	41.8	748.276	41.8	871.25
	41.82	780.26	41.82	728.125	41.82	880.343
	41.84	753.3	41.84	708.139	41.84	881.711
	41.86	744.32	41.86	710.939	41.86	869.188
	41.88	781.488	41.88	692.309	41.88	869.053
	41.9	733.582	41.9	724.993	41.9	874.99
	41.92	762.445	41.92	696.803	41.92	862.732
	41.94	811.998	41.94	678.534	41.94	877.085
	41.96	752.397	41.96	689.084	41.96	863.661
	41.98	824.843	41.98	775.654	41.98	895.038
	42	785.073	42	725.214	42	874.646
	42.02	737.082	42.02	721.321	42.02	894.138
	42.04	808.088	42.04	707.722	42.04	835.55
	42.06	803.587	42.06	701.113	42.06	837.44
	42.08	713.086	42.08	671.591	42.08	826.534
	42.1	777.735	42.1	690.79	42.1	952.866
	42.12	725.106	42.12	686.418	42.12	858.754
	42.14	758.763	42.14	774.558	42.14	923.346
	42.16	767.325	42.16	697.152	42.16	857.51
	42.18	833.012	42.18	689.332	42.18	833.429
	42.2	777.577	42.2	714.076	42.2	885.011
	42.22	789.335	42.22	762.461	42.22	895.836
	42.24	745.172	42.24	749.219	42.24	911.134
	42.26	754.536	42.26	750.332	42.26	882.724
	42.28	783.808	42.28	729.108	42.28	861.986
	42.3	789.461	42.3	732.703	42.3	929.052
	42.32	757.754	42.32	683.264	42.32	882.539
	42.34	783.194	42.34	674.704	42.34	863.61
	42.36	802.712	42.36	746.849	42.36	866.946
	42.38	786.081	42.38	718.677	42.38	928.529
	42.4	787.142	42.4	703.188	42.4	903.52
	42.42	850.704	42.42	700.512	42.42	935.723
	42.44	786.382	42.44	730.474	42.44	914.831
	42.46	846.373	42.46	765.003	42.46	879.244
	42.48	772.135	42.48	757.941	42.48	887.873
	42.5	795.283	42.5	693.367	42.5	901.055
	42.52	780.449	42.52	722.202	42.52	897.243
	42.54	765.901	42.54	719.468	42.54	969.705
	42.56	809.432	42.56	708.995	42.56	957.383
	42.58	785.853	42.58	711.392	42.58	901.757
	42.6	824.024	42.6	740.43	42.6	907.132
	42.62	780.556	42.62	747.637	42.62	904.645
	42.64	767.738	42.64	725.623	42.64	913.23
	42.66	803.825	42.66	798.334	42.66	904.128
	42.68	795.248	42.68	727.518	42.68	882.187
	42.7	800.027	42.7	695.055	42.7	960.34
	42.72	804.117	42.72	748.703	42.72	937.656
	42.74	827.145	42.74	748.237	42.74	871.19
	42.76	838.119	42.76	728.953	42.76	890.55
	42.78	867.031	42.78	673.754	42.78	916.925
	42.8	847.801	42.8	743.836	42.8	910.31
	42.82	797.44	42.82	733.638	42.82	874.96
	42.84	849.906	42.84	696.852	42.84	904.67
	42.86	767.13	42.86	737.21	42.86	909.25
	42.88	856.629	42.88	695.886	42.88	914.823
	42.9	855.814	42.9	686.498	42.9	933.831
	42.92	782.9	42.92	728.339	42.92	934.657
	42.94	845.982	42.94	732.43	42.94	900.384
	42.96	806.761	42.96	740.455	42.96	888.203
	42.98	829.877	42.98	667.696	42.98	910.695
	43	848.107	43	720.056	43	900.49
	43.02	816.9	43.02	742.428	43.02	932.914
	43.04	825.722	43.04	737.816	43.04	908.631
	43.06	817.902	43.06	710.397	43.06	896.452
	43.08	793.468	43.08	711.976	43.08	981.62
	43.1	801.322	43.1	714.441	43.1	955.616
	43.12	810.237	43.12	771.531	43.12	880.371
	43.14	839.675	43.14	729.546	43.14	914.631
	43.16	818.451	43.16	709.452	43.16	913.64
	43.18	781.385	43.18	776.389	43.18	923.476
	43.2	851.32	43.2	772.1	43.2	950.575
	43.22	874.078	43.22	738.438	43.22	884.47
	43.24	820.008	43.24	713.502	43.24	900.671
	43.26	806.648	43.26	714.823	43.26	925
	43.28	888.449	43.28	692.795	43.28	925.568
	43.3	796.844	43.3	746.261	43.3	881.291
	43.32	795.953	43.32	749.347	43.32	946.157
	43.34	826.061	43.34	775.804	43.34	955.989
	43.36	862.925	43.36	737.149	43.36	904.154
	43.38	856.965	43.38	703.732	43.38	892.444
	43.4	763.496	43.4	684.631	43.4	893.88
	43.42	784.921	43.42	731.372	43.42	926.616
	43.44	780.777	43.44	722.965	43.44	908.21
	43.46	825.07	43.46	788.84	43.46	930.114
	43.48	804.711	43.48	738.687	43.48	955.734
	43.5	811.331	43.5	708.536	43.5	941.112
	43.52	791.868	43.52	728.379	43.52	878.907
	43.54	847.785	43.54	763.24	43.54	966.786
	43.56	866.052	43.56	749.588	43.56	950.792
	43.58	809.138	43.58	724.055	43.58	882.673
	43.6	838.9	43.6	692.807	43.6	917.866
	43.62	865.389	43.62	712.336	43.62	879.76
	43.64	794.135	43.64	728.891	43.64	935.951
	43.66	849.932	43.66	756.509	43.66	953.299
	43.68	813.5	43.68	700.401	43.68	899.652
	43.7	796.409	43.7	694.917	43.7	958.48
	43.72	812.069	43.72	736.359	43.72	883.576
	43.74	834.553	43.74	729.691	43.74	863.678
	43.76	790.049	43.76	712.103	43.76	873.799
	43.78	840.019	43.78	670.592	43.78	880.869
	43.8	803.241	43.8	737.133	43.8	880.364
	43.82	812.862	43.82	751.877	43.82	910.305
	43.84	805.677	43.84	742.268	43.84	905.406
	43.86	782.274	43.86	687.548	43.86	914.686
	43.88	803.801	43.88	727.719	43.88	964.576
	43.9	856.226	43.9	705.131	43.9	894.167
	43.92	787.716	43.92	742.016	43.92	959.466
	43.94	887.663	43.94	719.101	43.94	953.062
	43.96	803.831	43.96	722.789	43.96	895.426
	43.98	811.607	43.98	760.668	43.98	898.067
	44	780.923	44	732.696	44	887.951
	44.02	817.926	44.02	707.629	44.02	987.852
	44.04	793.91	44.04	730.289	44.04	862.542
	44.06	816.68	44.06	712.101	44.06	879.371
	44.08	766.902	44.08	777.745	44.08	929.854
	44.1	829.091	44.1	698.506	44.1	904.907
	44.12	833.947	44.12	711.591	44.12	934.562
	44.14	811.476	44.14	758.872	44.14	941.719
	44.16	826.469	44.16	757.254	44.16	885.981
	44.18	798.642	44.18	729.681	44.18	914.364
	44.2	790.969	44.2	689.238	44.2	964.431
	44.22	766.603	44.22	725.731	44.22	882.244
	44.24	772.612	44.24	755.704	44.24	932.375
	44.26	841.229	44.26	699.309	44.26	884.962
	44.28	780.57	44.28	757.716	44.28	924.074
	44.3	807.19	44.3	729.183	44.3	895.172
	44.32	811.751	44.32	728.793	44.32	864.422
	44.34	767.195	44.34	682.972	44.34	863.26
	44.36	831.225	44.36	693.748	44.36	912.123
	44.38	805.742	44.38	743.671	44.38	883.722
	44.4	784.215	44.4	759.837	44.4	884.457
	44.42	781.274	44.42	711.516	44.42	916.194
	44.44	797.199	44.44	746.156	44.44	932.068
	44.46	814.787	44.46	678.026	44.46	903.578
	44.48	852.216	44.48	722.147	44.48	907.013
	44.5	774.675	44.5	744.821	44.5	907.865
	44.52	799.588	44.52	747.904	44.52	886.097
	44.54	732.326	44.54	659.4	44.54	867.256
	44.56	755.279	44.56	707.036	44.56	919.212
	44.58	748.627	44.58	683.809	44.58	912.14
	44.6	779.51	44.6	732.651	44.6	910.462
	44.62	783.493	44.62	684.752	44.62	885.673
	44.64	750.827	44.64	700.642	44.64	897.449
	44.66	787.101	44.66	730.276	44.66	900.268
	44.68	806.226	44.68	718.243	44.68	943.316
	44.7	753.569	44.7	680.165	44.7	1025.01
	44.72	781.683	44.72	678.24	44.72	882.632
	44.74	771.857	44.74	675.002	44.74	941.043
	44.76	784.726	44.76	722.96	44.76	996.236
	44.78	770.152	44.78	706.337	44.78	973.511
	44.8	759.905	44.8	685.145	44.8	983.105
	44.82	822.883	44.82	688.862	44.82	986.577
	44.84	748.295	44.84	681.529	44.84	1000.78
	44.86	745.395	44.86	676.069	44.86	989.727
	44.88	789.598	44.88	741.692	44.88	901.833
	44.9	758.618	44.9	690.174	44.9	984.546
	44.92	760.859	44.92	693.676	44.92	913.113
	44.94	751.765	44.94	685.611	44.94	967.268
[truncated: 1,753 more rows]

## Sheet: Figure 2a
	Fe-poN-C/Fe		Fe-poN-C(O)		Fe-pdN-C(O)		FeTpp		Fe2O3		Fe foil
	Energy (eV)	XANES (a.u.)	Energy (eV)	XANES (a.u.)	Energy (eV)	XANES (a.u.)	Energy (eV)	XANES (a.u.)	Energy (eV)	XANES (a.u.)	Energy (eV)	XANES (a.u.)
	6935.95	0.00100123	6935.95	0.000896006	6935.95	0.00132368	6935.95	-0.00225409	6935.95	0.000720127	6935.95	0.00017922
	6939.94	0.000763141	6939.94	0.000621301	6939.94	0.000860739	6939.94	-0.00152238	6939.94	0.000605722	6939.94	0.000116235
	6943.81	0.00146087	6943.81	0.00111862	6943.81	0.00127806	6943.81	-0.0004335	6943.81	0.000530759	6943.81	6.58165e-05
	6947.65	0.000339958	6947.65	0.00109383	6947.65	0.00107468	6947.65	0.000394735	6947.65	0.000446408	6947.65	9.18423e-05
	6951.71	0.000240699	6951.71	0.000159795	6951.71	0.000758273	6951.71	0.000868735	6951.71	0.000318414	6951.71	9.60945e-05
	6955.82	-0.000180417	6955.82	0.000265522	6955.82	0.000491552	6955.82	-0.000464752	6955.82	0.000249174	6955.82	-2.90212e-05
	6959.81	2.99847e-05	6959.81	0.000280138	6959.81	-0.000267179	6959.81	-0.000709313	6959.81	0.000165338	6959.81	-4.47482e-05
	6963.73	-0.000373127	6963.73	-6.26145e-06	6963.73	-0.000129384	6963.73	2.85562e-06	6963.73	0.00014505	6963.73	-4.90548e-05
	6967.7	-0.000181695	6967.7	0.000289933	6967.7	-0.000173277	6967.7	0.00194258	6967.7	-1.0548e-05	6967.7	-9.87728e-05
	6971.67	-0.000243417	6971.67	-2.89548e-05	6971.67	-0.000885554	6971.67	0.00255156	6971.67	-4.71044e-05	6971.67	-0.00014144
	6975.84	0.000271465	6975.84	-0.000444935	6975.84	-0.00011675	6975.84	0.00162689	6975.84	-0.000139742	6975.84	-0.000151608
	6979.84	-0.000278745	6979.84	-0.000508537	6979.84	-9.79496e-05	6979.84	0.00331226	6979.84	-0.00017509	6979.84	-0.000161402
	6983.86	-0.000347492	6983.86	-0.000250441	6983.86	-9.82181e-05	6983.86	0.00164794	6983.86	-0.000287771	6983.86	-0.000189942
	6987.69	-0.00032794	6987.69	-0.000421682	6987.69	-0.000620003	6987.69	0.00180422	6987.69	-0.000285882	6987.69	-0.000208043
	6991.78	-0.000568285	6991.78	-7.35864e-05	6991.78	-0.000271059	6991.78	-0.000380636	6991.78	-0.000297436	6991.78	-0.000208158
	6995.81	6.02548e-05	6995.81	-0.000431357	6995.81	-0.000857951	6995.81	-0.00293607	6995.81	-0.000300604	6995.81	-0.000225938
	6999.93	-3.93543e-05	6999.93	-0.000665098	6999.93	-0.000536502	6999.93	-0.00306721	6999.93	-0.000397415	6999.93	-0.000248396
	7003.88	-0.00084745	7003.88	-0.000812658	7003.88	-0.0008178	7003.88	-0.00167846	7003.88	-0.000478949	7003.88	-0.000254937
	7007.76	-0.000437624	7007.76	-0.000789899	7007.76	-0.000945271	7007.76	-0.00127695	7007.76	-0.00050441	7007.76	-0.000242529
	7011.8	-0.000481377	7011.8	-0.000917111	7011.8	-0.000400444	7011.8	-0.00185428	7011.8	-0.000462538	7011.8	-0.000220207
	7015.83	-0.00054117	7015.83	-0.000934096	7015.83	-0.000248583	7015.83	-0.00174497	7015.83	-0.000423161	7015.83	-0.000203782
	7019.79	-0.000670485	7019.79	-0.000949765	7019.79	-0.000993374	7019.79	0.000596539	7019.79	-0.000494135	7019.79	-0.000211934
	7023.92	-0.000285586	7023.92	-0.000373957	7023.92	-0.000867775	7023.92	0.00427001	7023.92	-0.000420742	7023.92	-0.000184214
	7027.82	-0.000391147	7027.82	-0.000365147	7027.82	-0.000732765	7027.82	0.00279495	7027.82	-0.000468272	7027.82	-0.000136215
	7031.82	-8.18826e-05	7031.82	-0.000250585	7031.82	-0.000582495	7031.82	0.000449271	7031.82	-0.00038362	7031.82	-0.000113332
	7035.85	-0.000801109	7035.85	-0.00029434	7035.85	-0.000605296	7035.85	-0.00333921	7035.85	-0.00041687	7035.85	-9.75879e-05
	7039.96	-0.00057248	7039.96	-0.000230749	7039.96	-0.000326302	7039.96	-0.00199233	7039.96	-0.000419232	7039.96	-4.54888e-05
	7043.95	-9.75019e-05	7043.95	-0.000246674	7043.95	-0.00102368	7043.95	-0.000715306	7043.95	-0.000238704	7043.95	2.38344e-05
	7047.87	-0.000244304	7047.87	-0.000206757	7047.87	4.45504e-05	7047.87	5.0236e-06	7047.87	-0.000275854	7047.87	9.64157e-05
	7051.66	-0.000266657	7051.66	0.000195116	7051.66	-1.54297e-05	7051.66	8.76315e-05	7051.66	-6.90971e-05	7051.66	0.000172671
	7055.86	-3.77437e-05	7055.86	-0.000288468	7055.86	0.000168358	7055.86	0.000336586	7055.86	1.49705e-06	7055.86	0.000262948
	7059.98	0.000247661	7059.98	-1.76777e-05	7059.98	0.000153065	7059.98	6.88583e-05	7059.98	0.000182075	7059.98	0.000383039
	7064.05	0.000612747	7064.05	0.000294711	7064.05	0.000577053	7064.05	-0.000175676	7064.05	0.000378256	7064.05	0.000541812
	7068.02	0.000192053	7068.02	0.000740009	7068.02	0.00133906	7068.02	0.000229046	7068.02	0.000744268	7068.02	0.000725015
	7071.93	0.00047954	7071.93	0.00073849	7071.93	0.000419594	7071.93	0.000812434	7071.93	0.00104066	7071.93	0.000917917
	7075.91	0.00104472	7075.91	0.00107519	7075.91	0.00106945	7075.91	0.000379356	7075.91	0.00140398	7075.91	0.0012161
	7080.01	0.00152478	7080.01	0.00166032	7080.01	0.00205993	7080.01	0.000667824	7080.01	0.00199571	7080.01	0.00163857
	7084.1	0.00211951	7084.1	0.00231007	7084.1	0.00179408	7084.1	0.00165701	7084.1	0.00265723	7084.1	0.00213776
	7087.98	0.00254572	7087.98	0.00290115	7087.98	0.00204298	7087.98	0.0023922	7087.98	0.00343387	7087.98	0.00280839
	7091.91	0.00367625	7091.91	0.00360419	7091.91	0.00376478	7091.91	0.00322035	7091.91	0.00474415	7091.91	0.00372525
	7092.88	0.00364667	7092.88	0.00346233	7092.88	0.00404075	7092.88	0.00356344	7092.88	0.00490364	7092.88	0.00400979
	7093.95	0.00395558	7093.95	0.00422333	7093.95	0.00344824	7093.95	0.00406838	7093.95	0.00531333	7093.95	0.00436062
	7094.94	0.00422	7094.94	0.0043134	7094.94	0.00341959	7094.94	0.00470562	7094.94	0.00569801	7094.94	0.00472394
	7095.91	0.0043218	7095.91	0.00462704	7095.91	0.00421216	7095.91	0.00481761	7095.91	0.00603418	7095.91	0.00512233
	7096.93	0.0050603	7096.93	0.00536242	7096.93	0.00473596	7096.93	0.00519458	7096.93	0.00664903	7096.93	0.00557294
	7097.93	0.00581826	7097.93	0.00543234	7097.93	0.00502249	7097.93	0.00531834	7097.93	0.00723308	7097.93	0.00610605
	7098.93	0.00603847	7098.93	0.00601927	7098.93	0.00539196	7098.93	0.00634883	7098.93	0.00772469	7098.93	0.00678309
	7099.45	0.00638324	7099.45	0.00640603	7099.45	0.00553473	7099.45	0.00579294	7099.45	0.00802093	7099.45	0.00714519
	7099.92	0.00676205	7099.92	0.00657688	7099.92	0.00575355	7099.92	0.00496524	7099.92	0.00838737	7099.92	0.00751262
	7100.49	0.00701475	7100.49	0.00677607	7100.49	0.00642603	7100.49	0.00523475	7100.49	0.0087529	7100.49	0.00799581
	7100.97	0.00722425	7100.97	0.00719634	7100.97	0.00699387	7100.97	0.00673376	7100.97	0.00906053	7100.97	0.0084256
	7101.47	0.0077071	7101.47	0.00777392	7101.47	0.00744065	7101.47	0.00810317	7101.47	0.00945828	7101.47	0.00891911
	7102.06	0.0079599	7102.06	0.00807968	7102.06	0.00759845	7102.06	0.00799604	7102.06	0.00996361	7102.06	0.00958744
	7102.49	0.00830916	7102.49	0.00828541	7102.49	0.00793417	7102.49	0.00729042	7102.49	0.0103406	7102.49	0.0101307
	7102.99	0.00891335	7102.99	0.00876396	7102.99	0.00861485	7102.99	0.00721531	7102.99	0.0108088	7102.99	0.0108317
	7103.53	0.00952009	7103.53	0.00904114	7103.53	0.008978	7103.53	0.00822496	7103.53	0.0113959	7103.53	0.0116512
	7104.03	0.0100005	7104.03	0.00916142	7104.03	0.0096758	7104.03	0.00934553	7104.03	0.0119676	7104.03	0.0125539
	7104.56	0.0104929	7104.56	0.00970345	7104.56	0.0104383	7104.56	0.0105948	7104.56	0.0125795	7104.56	0.0137186
	7105.03	0.0114091	7105.03	0.0104461	7105.03	0.0107985	7105.03	0.0106063	7105.03	0.0130889	7105.03	0.014912
	7105.48	0.0122115	7105.48	0.0110208	7105.48	0.0109603	7105.48	0.0105713	7105.48	0.0136821	7105.48	0.016248
	7106.03	0.0129087	7106.03	0.0118519	7106.03	0.0117305	7106.03	0.0113641	7106.03	0.0145753	7106.03	0.0183593
	7106.53	0.0139912	7106.53	0.012767	7106.53	0.0131191	7106.53	0.0128117	7106.53	0.0154269	7106.53	0.021015
	7106.98	0.0152779	7106.98	0.0138467	7106.98	0.0141068	7106.98	0.0144438	7106.98	0.01645	7106.98	0.0240216
	7107.53	0.0172646	7107.53	0.01532	7107.53	0.0154472	7107.53	0.0159681	7107.53	0.017927	7107.53	0.0287138
	7108.03	0.0196042	7108.03	0.0169777	7108.03	0.0175496	7108.03	0.0177079	7108.03	0.0195088	7108.03	0.0360914
	7108.48	0.0225922	7108.48	0.0194199	7108.48	0.0201064	7108.48	0.0196416	7108.48	0.0213128	7108.48	0.0477023
	7109.01	0.0288935	7109.01	0.0234122	7109.01	0.0245722	7109.01	0.0214855	7109.01	0.0242362	7109.01	0.0635823
	7109.48	0.0366288	7109.48	0.0280698	7109.48	0.0308785	7109.48	0.0250229	7109.48	0.0274714	7109.48	0.0877338
	7109.96	0.0472717	7109.96	0.0347551	7109.96	0.0387199	7109.96	0.0308354	7109.96	0.0327113	7109.96	0.123909
	7110.44	0.0594474	7110.44	0.0447878	7110.44	0.0489816	7110.44	0.0399155	7110.44	0.0408768	7110.44	0.162059
	7110.91	0.0724279	7110.91	0.0558901	7110.91	0.061055	7110.91	0.0560677	7110.91	0.05267	7110.91	0.196605
	7111.36	0.0858656	7111.36	0.0665943	7111.36	0.0741086	7111.36	0.0707212	7111.36	0.0637804	7111.36	0.225057
	7111.84	0.0976616	7111.84	0.0778576	7111.84	0.0853428	7111.84	0.0786154	7111.84	0.0722754	7111.84	0.254408
	7112.34	0.104015	7112.34	0.0850157	7112.34	0.0899364	7112.34	0.0769535	7112.34	0.0815752	7112.34	0.280148
	7112.86	0.103264	7112.86	0.0839805	7112.86	0.0866723	7112.86	0.0678269	7112.86	0.0873878	7112.86	0.300399
	7113.32	0.101687	7113.32	0.080411	7113.32	0.0824068	7113.32	0.0608608	7113.32	0.0867399	7113.32	0.313101
	7113.8	0.103479	7113.8	0.079933	7113.8	0.0824954	7113.8	0.0573097	7113.8	0.0857485	7113.8	0.324456
	7114.32	0.110609	7114.32	0.0851765	7114.32	0.0873568	7114.32	0.0554256	7114.32	0.0869411	7114.32	0.335223
	7114.8	0.121499	7114.8	0.0952938	7114.8	0.0968867	7114.8	0.0551809	7114.8	0.0895516	7114.8	0.344094
	7115.3	0.135139	7115.3	0.108238	7115.3	0.109563	7115.3	0.0593833	7115.3	0.0935523	7115.3	0.354377
	7115.75	0.148396	7115.75	0.120381	7115.75	0.122466	7115.75	0.0663116	7115.75	0.0970621	7115.75	0.366593
	7116.27	0.164502	7116.27	0.133453	7116.27	0.137163	7116.27	0.076949	7116.27	0.100639	7116.27	0.386467
	7116.82	0.18286	7116.82	0.14664	7116.82	0.152723	7116.82	0.0911458	7116.82	0.106399	7116.82	0.416598
	7117.28	0.198626	7117.28	0.161807	7117.28	0.169688	7117.28	0.110976	7117.28	0.113426	7117.28	0.445284
	7117.8	0.221793	7117.8	0.182371	7117.8	0.196829	7117.8	0.136028	7117.8	0.127793	7117.8	0.479386
	7118.26	0.246704	7118.26	0.204856	7118.26	0.220674	7118.26	0.169054	7118.26	0.14605	7118.26	0.508058
	7118.81	0.281266	7118.81	0.239187	7118.81	0.253399	7118.81	0.212054	7118.81	0.17031	7118.81	0.549488
	7119.33	0.322147	7119.33	0.277376	7119.33	0.289494	7119.33	0.259251	7119.33	0.202681	7119.33	0.591244
	7119.81	0.362205	7119.81	0.316637	7119.81	0.328847	7119.81	0.310707	7119.81	0.25541	7119.81	0.625058
	7120.29	0.405851	7120.29	0.360641	7120.29	0.377193	7120.29	0.373782	7120.29	0.308786	7120.29	0.653841
	7120.84	0.460198	7120.84	0.413788	7120.84	0.426673	7120.84	0.453489	7120.84	0.376306	7120.84	0.686991
	7121.31	0.507021	7121.31	0.460286	7121.31	0.470412	7121.31	0.519665	7121.31	0.446326	7121.31	0.715832
	7121.84	0.560464	7121.84	0.517074	7121.84	0.528465	7121.84	0.594566	7121.84	0.521078	7121.84	0.739497
	7122.36	0.616181	7122.36	0.580699	7122.36	0.586444	7122.36	0.662509	7122.36	0.586515	7122.36	0.76139
	7122.87	0.664368	7122.87	0.640968	7122.87	0.641305	7122.87	0.72097	7122.87	0.642374	7122.87	0.781878
	7123.32	0.714958	7123.32	0.688373	7123.32	0.695083	7123.32	0.765585	7123.32	0.696923	7123.32	0.799643
	7123.9	0.776151	7123.9	0.755476	7123.9	0.762592	7123.9	0.809539	7123.9	0.77059	7123.9	0.821418
	7124.35	0.818775	7124.35	0.814029	7124.35	0.812566	7124.35	0.839434	7124.35	0.831879	7124.35	0.837202
	7124.85	0.869314	7124.85	0.868286	7124.85	0.866243	7124.85	0.871305	7124.85	0.895007	7124.85	0.853901
	7125.43	0.922679	7125.43	0.924546	7125.43	0.919382	7125.43	0.906571	7125.43	0.958502	7125.43	0.874859
	7125.88	0.960092	7125.88	0.967812	7125.88	0.96372	7125.88	0.939483	7125.88	1.01028	7125.88	0.892533
	7126.36	0.997798	7126.36	1.01202	7126.36	1.01177	7126.36	0.975807	7126.36	1.05805	7126.36	0.912222
	7126.86	1.03445	7126.86	1.05671	7126.86	1.05277	7126.86	1.01294	7126.86	1.102	7126.86	0.9344
	7127.39	1.06346	7127.39	1.0909	7127.39	1.08907	7127.39	1.05775	7127.39	1.14304	7127.39	0.960178
	7127.89	1.09577	7127.89	1.12065	7127.89	1.12118	7127.89	1.10154	7127.89	1.17323	7127.89	0.983818
	7128.39	1.1258	7128.39	1.15038	7128.39	1.14756	7128.39	1.14069	7128.39	1.19329	7128.39	1.00422
	7128.85	1.146	7128.85	1.16849	7128.85	1.16769	7128.85	1.17385	7128.85	1.20537	7128.85	1.01879
	7129.4	1.17111	7129.4	1.18842	7129.4	1.18919	7129.4	1.20844	7129.4	1.21575	7129.4	1.03024
	7129.83	1.18895	7129.83	1.20297	7129.83	1.2018	7129.83	1.23161	7129.83	1.22349	7129.83	1.03262
	7130.36	1.20384	7130.36	1.21598	7130.36	1.21192	7130.36	1.25357	7130.36	1.24041	7130.36	1.02749
	7130.81	1.21019	7130.81	1.22554	7130.81	1.22071	7130.81	1.26542	7130.81	1.25659	7130.81	1.01795
	7131.27	1.21755	7131.27	1.23574	7131.27	1.2251	7131.27	1.27322	7131.27	1.26628	7131.27	1.00414
	7131.84	1.22636	7131.84	1.24433	7131.84	1.22686	7131.84	1.28256	7131.84	1.26928	7131.84	0.984005
	7132.3	1.22838	7132.3	1.2503	7132.3	1.23067	7132.3	1.28765	7132.3	1.26724	7132.3	0.968795
	7132.73	1.22746	7132.73	1.25594	7132.73	1.23481	7132.73	1.29071	7132.73	1.25995	7132.73	0.955016
	7133.21	1.22588	7133.21	1.25844	7133.21	1.23495	7133.21	1.29466	7133.21	1.24773	7133.21	0.941457
	7133.69	1.22376	7133.69	1.26085	7133.69	1.23392	7133.69	1.30034	7133.69	1.23347	7133.69	0.930539
	7134.19	1.22	7134.19	1.26372	7134.19	1.23471	7134.19	1.30671	7134.19	1.21463	7134.19	0.921963
	7134.67	1.21803	7134.67	1.26415	7134.67	1.23719	7134.67	1.31151	7134.67	1.20791	7134.67	0.916376
	7135.15	1.21699	7135.15	1.2624	7135.15	1.23635	7135.15	1.31277	7135.15	1.20107	7135.15	0.913116
	7135.63	1.2153	7135.63	1.26028	7135.63	1.23112	7135.63	1.31081	7135.63	1.18425	7135.63	0.911919
	7136.16	1.21127	7136.16	1.25671	7136.16	1.22669	7136.16	1.30288	7136.16	1.17318	7136.16	0.913246
	7136.66	1.20604	7136.66	1.25021	7136.66	1.2214	7136.66	1.29124	7136.66	1.1662	7136.66	0.916636
	7137.1	1.20042	7137.1	1.24333	7137.1	1.21284	7137.1	1.27801	7137.1	1.15632	7137.1	0.920699
	7137.57	1.19239	7137.57	1.23338	7137.57	1.20099	7137.57	1.26107	7137.57	1.14338	7137.57	0.926704
	7138.13	1.18228	7138.13	1.21792	7138.13	1.19012	7138.13	1.23914	7138.13	1.12859	7138.13	0.933182
	7138.66	1.17226	7138.66	1.20208	7138.66	1.18136	7138.66	1.21197	7138.66	1.11278	7138.66	0.937854
	7139.16	1.16166	7139.16	1.18816	7139.16	1.17022	7139.16	1.18715	7139.16	1.09695	7139.16	0.942245
	7139.66	1.14886	7139.66	1.17453	7139.66	1.16022	7139.66	1.16359	7139.66	1.08315	7139.66	0.945536
	7140.17	1.13246	7140.17	1.16002	7140.17	1.15265	7140.17	1.14094	7140.17	1.07035	7140.17	0.947218
	7140.63	1.11992	7140.63	1.14636	7140.63	1.14374	7140.63	1.12352	7140.63	1.05829	7140.63	0.947122
	7141.15	1.11053	7141.15	1.12964	7141.15	1.13202	7141.15	1.10548	7141.15	1.04758	7141.15	0.94569
	7141.66	1.10302	7141.66	1.11625	7141.66	1.11911	7141.66	1.0876	7141.66	1.03997	7141.66	0.944143
	7142.16	1.09407	7142.16	1.10223	7142.16	1.10731	7142.16	1.07233	7142.16	1.03328	7142.16	0.943138
	7142.72	1.08422	7142.72	1.08579	7142.72	1.09879	7142.72	1.05845	7142.72	1.03013	7142.72	0.942261
	7143.22	1.07604	7143.22	1.07479	7143.22	1.08746	7143.22	1.04497	7143.22	1.0285	7143.22	0.942121
	7143.75	1.06823	7143.75	1.06463	7143.75	1.07453	7143.75	1.03501	7143.75	1.02718	7143.75	0.943258
	7144.21	1.06064	7144.21	1.05395	7144.21	1.06664	7144.21	1.02617	7144.21	1.02671	7144.21	0.945818
	7144.76	1.05187	7144.76	1.04223	7144.76	1.05505	7144.76	1.01302	7144.76	1.02615	7144.76	0.950471
	7145.24	1.04251	7145.24	1.03296	7145.24	1.04528	7145.24	1.00247	7145.24	1.02515	7145.24	0.956072
	7145.72	1.03615	7145.72	1.02391	7145.72	1.03626	7145.72	0.991558	7145.72	1.02368	7145.72	0.963113
	7146.2	1.02874	7146.2	1.01488	7146.2	1.02516	7146.2	0.982236	7146.2	1.02182	7146.2	0.970308
	7146.78	1.01379	7146.78	1.00481	7146.78	1.01236	7146.78	0.972903	7146.78	1.018	7146.78	0.978946
	7147.26	1.00592	7147.26	0.996328	7147.26	1.00225	7147.26	0.964511	7147.26	1.01085	7147.26	0.985892
	7147.74	0.998094	7147.74	0.987096	7147.74	0.993529	7147.74	0.955636	7147.74	1.00134	7147.74	0.992174
	7148.25	0.987528	7148.25	0.978703	7148.25	0.983856	7148.25	0.948674	7148.25	0.995493	7148.25	0.998262
	7148.78	0.979432	7148.78	0.969904	7148.78	0.973326	7148.78	0.943374	7148.78	0.989234	7148.78	1.00353
	7149.29	0.971468	7149.29	0.962075	7149.29	0.963586	7149.29	0.939276	7149.29	0.981429	7149.29	1.00721
	7149.79	0.960779	7149.79	0.953472	7149.79	0.954271	7149.79	0.93224	7149.79	0.97381	7149.79	1.01051
	7150.25	0.953284	7150.25	0.945692	7150.25	0.94484	7150.25	0.926897	7150.25	0.965829	7150.25	1.01331
	7150.73	0.94697	7150.73	0.938029	7150.73	0.936749	7150.73	0.924658	7150.73	0.958527	7150.73	1.01591
	7151.22	0.941427	7151.22	0.930922	7151.22	0.930086	7151.22	0.920841	7151.22	0.952342	7151.22	1.01782
	7151.7	0.935361	7151.7	0.923667	7151.7	0.923654	7151.7	0.915216	7151.7	0.946877	7151.7	1.01941
	7152.2	0.929148	7152.2	0.916636	7152.2	0.917312	7152.2	0.910986	7152.2	0.940858	7152.2	1.02025
	7152.69	0.924459	7152.69	0.910639	7152.69	0.910031	7152.69	0.908372	7152.69	0.933731	7152.69	1.02009
	7153.19	0.91915	7153.19	0.903765	7153.19	0.903071	7153.19	0.905857	7153.19	0.926706	7153.19	1.01969
	7153.67	0.913649	7153.67	0.898591	7153.67	0.898743	7153.67	0.90204	7153.67	0.921243	7153.67	1.01853
	7154.16	0.90938	7154.16	0.893593	7154.16	0.893987	7154.16	0.901506	7154.16	0.914599	7154.16	1.01701
	7154.61	0.907054	7154.61	0.88897	7154.61	0.889217	7154.61	0.899492	7154.61	0.908004	7154.61	1.01577
	7155.07	0.903481	7155.07	0.884486	7155.07	0.886796	7155.07	0.893312	7155.07	0.902749	7155.07	1.01439
	7155.58	0.89751	7155.58	0.88059	7155.58	0.883999	7155.58	0.887914	7155.58	0.897291	7155.58	1.0129
	7156.06	0.89415	7156.06	0.877734	7156.06	0.879633	7156.06	0.88433	7156.06	0.892682	7156.06	1.01178
	7156.57	0.891747	7156.57	0.875251	7156.57	0.875354	7156.57	0.880831	7156.57	0.887278	7156.57	1.01075
	7157.08	0.889075	7157.08	0.872795	7157.08	0.870359	7157.08	0.877568	7157.08	0.882311	7157.08	1.01005
	7157.58	0.886849	7157.58	0.871128	7157.58	0.867112	7157.58	0.874499	7157.58	0.87982	7157.58	1.00981
	7158.09	0.885761	7158.09	0.87021	7158.09	0.865101	7158.09	0.873608	7158.09	0.87763	7158.09	1.00991
	7158.55	0.883742	7158.55	0.870293	7158.55	0.867277	7158.55	0.873443	7158.55	0.876045	7158.55	1.00993
	7159.01	0.882393	7159.01	0.870839	7159.01	0.868643	7159.01	0.873521	7159.01	0.875721	7159.01	1.0097
	7159.56	0.883143	7159.56	0.871468	7159.56	0.867844	7159.56	0.874651	7159.56	0.875569	7159.56	1.00889
	7160.07	0.884212	7160.07	0.872984	7160.07	0.870144	7160.07	0.876028	7160.07	0.876297	7160.07	1.00803
	7160.56	0.885183	7160.56	0.874799	7160.56	0.871052	7160.56	0.879132	7160.56	0.877854	7160.56	1.00708
	7161.09	0.887586	7161.09	0.877356	7161.09	0.87275	7161.09	0.883551	7161.09	0.87961	7161.09	1.00573
	7161.57	0.888747	7161.57	0.88018	7161.57	0.875525	7161.57	0.888116	7161.57	0.881191	7161.57	1.0043
	7162.59	0.8935	7162.59	0.890775	7162.59	0.882479	7162.59	0.899238	7162.59	0.886459	7162.59	1.00089
	7163.65	0.900746	7163.65	0.900486	7163.65	0.890982	7163.65	0.913046	7163.65	0.892953	7163.65	0.997393
	7164.64	0.906756	7164.64	0.909888	7164.64	0.899215	7164.64	0.923206	7164.64	0.899137	7164.64	0.995048
	7165.66	0.914426	7165.66	0.918528	7165.66	0.909922	7165.66	0.936286	7165.66	0.906234	7165.66	0.993214
	7166.7	0.923865	7166.7	0.927348	7166.7	0.918705	7166.7	0.948714	7166.7	0.916062	7166.7	0.991291
	7167.69	0.932585	7167.69	0.944342	7167.69	0.92897	7167.69	0.958962	7167.69	0.926921	7167.69	0.98949
	7168.78	0.941393	7168.78	0.952748	7168.78	0.940306	7168.78	0.968535	7168.78	0.939677	7168.78	0.986717
	7169.73	0.950373	7169.73	0.960169	7169.73	0.950999	7169.73	0.976844	7169.73	0.953601	7169.73	0.982423
	7170.79	0.962123	7170.79	0.968841	7170.79	0.961064	7170.79	0.987784	7170.79	0.97302	7170.79	0.976347
	7171.81	0.970973	7171.81	0.977081	7171.81	0.970738	7171.81	0.998291	7171.81	0.991117	7171.81	0.969165
	7172.81	0.979356	7172.81	0.988412	7172.81	0.982655	7172.81	1.00813	7172.81	1.00892	7172.81	0.961343
	7173.73	0.986977	7173.73	0.993475	7173.73	0.992209	7173.73	1.01448	7173.73	1.02363	7173.73	0.953296
	7174.7	0.992884	7174.7	0.998733	7174.7	0.998204	7174.7	1.01901	7174.7	1.03429	7174.7	0.943988
	7175.69	0.997019	7175.69	1.00218	7175.69	1.00413	7175.69	1.02352	7175.69	1.04377	7175.69	0.934983
	7176.64	1.00197	7176.64	1.00548	7176.64	1.00838	7176.64	1.02713	7176.64	1.04591	7176.64	0.927876
	7177.61	1.00563	7177.61	1.01291	7177.61	1.01069	7177.61	1.02923	7177.61	1.05136	7177.61	0.922337
	7178.61	1.00965	7178.61	1.01555	7178.61	1.01548	7178.61	1.02987	7178.61	1.05787	7178.61	0.919286
	7179.48	1.01236	7179.48	1.01744	7179.48	1.01772	7179.48	1.03044	7179.48	1.05909	7179.48	0.918563
	7180.58	1.01633	7180.58	1.02336	7180.58	1.01985	7180.58	1.03302	7180.58	1.05643	7180.58	0.919691
	7181.62	1.01929	7181.62	1.02584	7181.62	1.02153	7181.62	1.03303	7181.62	1.05517	7181.62	0.922161
	7182.55	1.02017	7182.55	1.02643	7182.55	1.02153	7182.55	1.03052	7182.55	1.05215	7182.55	0.925731
	7183.66	1.02016	7183.66	1.02745	7183.66	1.02317	7183.66	1.02863	7183.66	1.0497	7183.66	0.931704
	7184.66	1.0218	7184.66	1.02924	7184.66	1.02511	7184.66	1.02916	7184.66	1.05404	7184.66	0.939343
	7185.71	1.02363	7185.71	1.03074	7185.71	1.02657	7185.71	1.03031	7185.71	1.05378	7185.71	0.947751
	7186.76	1.0246	7186.76	1.03191	7186.76	1.0248	7186.76	1.03032	7186.76	1.05275	7186.76	0.957757
	7187.78	1.02582	7187.78	1.03211	7187.78	1.02489	7187.78	1.0311	7187.78	1.05107	7187.78	0.967527
	7188.78	1.02562	7188.78	1.03309	7188.78	1.02674	7188.78	1.03369	7188.78	1.05033	7188.78	0.977116
	7189.83	1.02519	7189.83	1.03349	7189.83	1.0266	7189.83	1.03556	7189.83	1.0482	7189.83	0.987779
	7190.85	1.02441	7190.85	1.03441	7190.85	1.02594	7190.85	1.03757	7190.85	1.04537	7190.85	0.997369
	7191.8	1.026	7191.8	1.03316	7191.8	1.02531	7191.8	1.04002	7191.8	1.0409	7191.8	1.00473
	7192.85	1.02641	7192.85	1.03142	7192.85	1.0258	7192.85	1.04236	7192.85	1.03823	7192.85	1.00934
	7193.8	1.0263	7193.8	1.03179	7193.8	1.02598	7193.8	1.04272	7193.8	1.0344	7193.8	1.00996
	7194.83	1.02605	7194.83	1.03242	7194.83	1.02468	7194.83	1.04176	7194.83	1.03138	7194.83	1.00729
	7195.8	1.02522	7195.8	1.03172	7195.8	1.02554	7195.8	1.04329	7195.8	1.02793	7195.8	1.00216
	7196.81	1.02374	7196.81	1.03157	7196.81	1.02406	7196.81	1.04476	7196.81	1.02291	7196.81	0.994696
	7197.76	1.02404	7197.76	1.03026	7197.76	1.02324	7197.76	1.04494	7197.76	1.01763	7197.76	0.985825
	7198.71	1.02325	7198.71	1.02857	7198.71	1.02257	7198.71	1.04714	7198.71	1.01428	7198.71	0.976632
	7199.74	1.0225	7199.74	1.027	7199.74	1.02423	7199.74	1.04272	7199.74	1.01237	7199.74	0.965858
	7200.72	1.0203	7200.72	1.02513	7200.72	1.02152	7200.72	1.04403	7200.72	1.00867	7200.72	0.954627
	7201.57	1.01809	7201.57	1.02394	7201.57	1.02023	7201.57	1.04288	7201.57	1.00354	7201.57	0.945916
	7202.72	1.01753	7202.72	1.02252	7202.72	1.018	7202.72	1.03828	7202.72	0.999345	7202.72	0.932719
	7203.65	1.01474	7203.65	1.02111	7203.65	1.01668	7203.65	1.03519	7203.65	0.99681	7203.65	0.923658
	7204.73	1.01206	7204.73	1.01923	7204.73	1.01517	7204.73	1.03118	7204.73	0.993986	7204.73	0.915106
	7205.76	1.01152	7205.76	1.01252	7205.76	1.01376	7205.76	1.02448	7205.76	0.990579	7205.76	0.910612
	7206.71	1.00956	7206.71	1.00837	7206.71	1.01232	7206.71	1.01763	7206.71	0.989015	7206.71	0.910392
	7207.81	1.00919	7207.81	1.00658	7207.81	1.01063	7207.81	1.01256	7207.81	0.989141	7207.81	0.915861
	7208.84	1.00743	7208.84	1.00245	7208.84	1.00768	7208.84	1.00811	7208.84	0.988586	7208.84	0.926947
	7209.77	1.00664	7209.77	1.00006	7209.77	1.00566	7209.77	1.00504	7209.77	0.98807	7209.77	0.941583
	7210.85	1.00542	7210.85	0.997038	7210.85	1.00269	7210.85	1.00071	7210.85	0.987025	7210.85	0.964269
	7211.71	1.00279	7211.71	0.995961	7211.71	1.00065	7211.71	0.995881	7211.71	0.987289	7211.71	0.984194
	7212.89	1.00261	7212.89	0.996822	7212.89	1.00144	7212.89	0.989419	7212.89	0.987779	7212.89	1.01407
	7213.94	1.00279	7213.94	0.993769	7213.94	0.999568	7213.94	0.985495	7213.94	0.987175	7213.94	1.04104
	7214.75	1.00262	7214.75	0.991824	7214.75	0.998797	7214.75	0.983808	7214.75	0.989007	7214.75	1.06096
	7215.88	1.00155	7215.88	0.992639	7215.88	0.999216	7215.88	0.981526	7215.88	0.99246	7215.88	1.08474
	7216.87	1.00107	7216.87	0.991145	7216.87	0.996039	7216.87	0.978916	7216.87	0.995399	7216.87	1.10201
	7217.87	1.00238	7217.87	0.990984	7217.87	0.994399	7217.87	0.974582	7217.87	0.996813	7217.87	1.11605
	7218.83	1.0031	7218.83	0.987971	7218.83	0.993156	7218.83	0.970843	7218.83	0.999106	7218.83	1.12297
	7219.79	1.0014	7219.79	0.984899	7219.79	0.994198	7219.79	0.96852	7219.79	1.00195	7219.79	1.12603
	7220.8	0.999517	7220.8	0.984911	7220.8	0.993017	7220.8	0.967704	7220.8	1.00411	7220.8	1.12359
	7221.73	1.00006	7221.73	0.986986	7221.73	0.992923	7221.73	0.967829	7221.73	1.00505	7221.73	1.11648
	7222.69	0.998122	7222.69	0.988588	7222.69	0.993873	7222.69	0.966472	7222.69	1.00586	7222.69	1.10551
	7223.73	0.998559	7223.73	0.98904	7223.73	0.993443	7223.73	0.969064	7223.73	1.00623	7223.73	1.09034
	7224.61	0.998635	7224.61	0.989227	7224.61	0.991003	7224.61	0.970089	7224.61	1.00574	7224.61	1.07564
	7225.7	0.997187	7225.7	0.988799	7225.7	0.989079	7225.7	0.971749	7225.7	1.00366	7225.7	1.05636
	7226.78	0.995853	7226.78	0.98929	7226.78	0.988569	7226.78	0.973002	7226.78	1.00246	7226.78	1.03684
	7227.74	0.995661	7227.74	0.988062	7227.74	0.989477	7227.74	0.974254	7227.74	1.00208	7227.74	1.02005
	7228.75	0.993823	7228.75	0.988614	7228.75	0.991321	7228.75	0.976075	7228.75	1.00044	7228.75	1.00213
	7229.79	0.989451	7229.79	0.988457	7229.79	0.989107	7229.79	0.978569	7229.79	0.997994	7229.79	0.985259
	7230.77	0.988624	7230.77	0.987988	7230.77	0.987298	7230.77	0.980574	7230.77	0.997043	7230.77	0.97002
	7231.88	0.990011	7231.88	0.990086	7231.88	0.988524	7231.88	0.982674	7231.88	0.997287	7231.88	0.95414
	7232.77	0.990612	7232.77	0.991139	7232.77	0.989987	7232.77	0.983624	7232.77	0.997148	7232.77	0.94422
	7233.83	0.991639	7233.83	0.991615	7233.83	0.986495	7233.83	0.985276	7233.83	0.993839	7233.83	0.934426
	7234.9	0.98979	7234.9	0.990054	7234.9	0.986102	7234.9	0.984459	7234.9	0.993454	7234.9	0.928059
	7235.88	0.985675	7235.88	0.991376	7235.88	0.989299	7235.88	0.983633	7235.88	0.997895	7235.88	0.924107
	7236.97	0.981938	7236.97	0.991347	7236.97	0.989267	7236.97	0.984343	7236.97	0.999807	7236.97	0.922828
	7237.86	0.98128	7237.86	0.989056	7237.86	0.990185	7237.86	0.988069	7237.86	1.00101	7237.86	0.923353
	7238.95	0.981352	7238.95	0.98756	7238.95	0.989334	7238.95	0.989555	7238.95	1.00137	7238.95	0.92629
	7239.86	0.979298	7239.86	0.991345	7239.86	0.987543	7239.86	0.989619	7239.86	0.999278	7239.86	0.930327
	7240.83	0.980206	7240.83	0.991375	7240.83	0.989352	7240.83	0.989656	7240.83	0.998717	7240.83	0.93568
	7241.84	0.981281	7241.84	0.989678	7241.84	0.990087	7241.84	0.990248	7241.84	0.999599	7241.84	0.94249
	7242.76	0.981673	7242.76	0.990108	7242.76	0.990331	7242.76	0.990309	7242.76	0.999812	7242.76	0.949394
	7243.72	0.981457	7243.72	0.989441	7243.72	0.989637	7243.72	0.988262	7243.72	0.996959	7243.72	0.956655
	7244.74	0.980508	7244.74	0.989616	7244.74	0.989489	7244.74	0.990692	7244.74	0.993486	7244.74	0.963595
	7245.73	0.98277	7245.73	0.991943	7245.73	0.990121	7245.73	0.992573	7245.73	0.990887	7245.73	0.969976
	7246.67	0.982375	7246.67	0.99095	7246.67	0.989272	7246.67	0.992836	7246.67	0.98916	7246.67	0.974752
	7247.69	0.9828	7247.69	0.989966	7247.69	0.98968	7247.69	0.993382	7247.69	0.986967	7247.69	0.978386
	7248.7	0.986067	7248.7	0.990596	7248.7	0.991155	7248.7	0.994617	7248.7	0.985743	7248.7	0.980093
	7249.74	0.988065	7249.74	0.99553	7249.74	0.991719	7249.74	0.996956	7249.74	0.985587	7249.74	0.980247
	7250.73	0.988849	7250.73	0.996765	7250.73	0.995625	7250.73	0.999927	7250.73	0.98448	7250.73	0.978836
	7251.75	0.989446	7251.75	0.995716	7251.75	0.995418	7251.75	1.00068	7251.75	0.983903	7251.75	0.977133
	7252.77	0.991088	7252.77	0.995834	7252.77	0.994277	7252.77	1.00256	7252.77	0.982853	7252.77	0.974624
	7253.81	0.991921	7253.81	0.996991	7253.81	0.997904	7253.81	1.0052	7253.81	0.982539	7253.81	0.972536
	7254.83	0.992891	7254.83	0.99961	7254.83	0.998862	7254.83	1.00864	7254.83	0.98782	7254.83	0.971251
	7255.85	0.992611	7255.85	1.00084	7255.85	1.00007	7255.85	1.01248	7255.85	0.992648	7255.85	0.971456
	7256.89	0.995179	7256.89	1.00156	7256.89	1.0008	7256.89	1.01531	7256.89	0.996299	7256.89	0.973379
	7257.86	0.997858	7257.86	1.00183	7257.86	1.00097	7257.86	1.01784	7257.86	0.998071	7257.86	0.976178
	7258.88	0.99981	7258.88	1.00454	7258.88	1.00072	7258.88	1.01974	7258.88	1.00084	7258.88	0.980196
	7259.9	1.00182	7259.9	1.00484	7259.9	1.00067	7259.9	1.02343	7259.9	1.00401	7259.9	0.984866
	7260.85	1.00463	7260.85	1.00818	7260.85	1.00073	7260.85	1.02566	7260.85	1.00568	7260.85	0.9888
	7261.92	1.00556	7261.92	1.01275	7261.92	1.00293	7261.92	1.02755	7261.92	1.00786	7261.92	0.993098
	7263.83	1.00848	7263.83	1.01404	7263.83	1.00625	7263.83	1.03204	7263.83	1.01173	7263.83	1.00007
	7265.8	1.01235	7265.8	1.0174	7265.8	1.00748	7265.8	1.03682	7265.8	1.0141	7265.8	1.00663
	7267.72	1.01455	7267.72	1.02101	7267.72	1.01063	7267.72	1.03905	7267.72	1.01263	7267.72	1.01512
	7269.66	1.01544	7269.66	1.02076	7269.66	1.01661	7269.66	1.03714	7269.66	1.01239	7269.66	1.0271
	7271.73	1.01873	7271.73	1.02126	7271.73	1.01762	7271.73	1.03726	7271.73	1.01226	7271.73	1.04055
	7273.71	1.02149	7273.71	1.02218	7273.71	1.01685	7273.71	1.0352	7273.71	1.01873	7273.71	1.05049
	7275.83	1.02308	7275.83	1.02392	7275.83	1.01848	7275.83	1.03301	7275.83	1.02365	7275.83	1.05743
	7277.85	1.01545	7277.85	1.02158	7277.85	1.01759	7277.85	1.02978	7277.85	1.02601	7277.85	1.06367
	7279.88	1.01833	7279.88	1.02109	7279.88	1.01621	7279.88	1.02606	7279.88	1.02709	7279.88	1.07162
	7281.93	1.01672	7281.93	1.01998	7281.93	1.01811	7281.93	1.02246	7281.93	1.02825	7281.93	1.08157
	7283.88	1.0215	7283.88	1.01708	7283.88	1.01887	7283.88	1.01791	7283.88	1.02898	7283.88	1.09088
	7285.86	1.02141	7285.86	1.01695	7285.86	1.01679	7285.86	1.01355	7285.86	1.0297	7285.86	1.09772
	7287.79	1.01966	7287.79	1.01697	7287.79	1.01424	7287.79	1.00996	7287.79	1.02759	7287.79	1.09906
	7289.7	1.01613	7289.7	1.01388	7289.7	1.01563	7289.7	1.00668	7289.7	1.02588	7289.7	1.09281
	7291.68	1.01377	7291.68	1.01232	7291.68	1.01475	7291.68	1.00321	7291.68	1.02394	7291.68	1.07796
	7293.66	1.01279	7293.66	1.01055	7293.66	1.01244	7293.66	1.0005	7293.66	1.02069	7293.66	1.05952
	7295.77	1.0099	7295.77	1.01044	7295.77	1.00839	7295.77	0.997172	7295.77	1.01886	7295.77	1.03848
	7297.76	1.00734	7297.76	1.00858	7297.76	1.0094	7297.76	0.994894	7297.76	1.01782	7297.76	1.02056
	7299.82	1.00644	7299.82	1.00311	7299.82	1.0082	7299.82	0.99294	7299.82	1.0154	7299.82	1.00552
	7301.84	1.0054	7301.84	1.00453	7301.84	1.00752	7301.84	0.990926	7301.84	1.01106	7301.84	0.993733
	7303.93	1.00316	7303.93	1.0045	7303.93	1.00751	7303.93	0.989814	7303.93	1.00756	7303.93	0.985029
	7305.86	0.997683	7305.86	1.00429	7305.86	1.00838	7305.86	0.988604	7305.86	1.00376	7305.86	0.97959
	7307.81	0.998237	7307.81	1.00363	7307.81	1.00654	7307.81	0.988933	7307.81	0.999477	7307.81	0.977128
	7309.72	0.995963	7309.72	1.00359	7309.72	1.00592	7309.72	0.99097	7309.72	0.995977	7309.72	0.97718
	7311.67	0.998494	7311.67	1.00324	7311.67	1.00581	7311.67	0.98881	7311.67	0.991937	7311.67	0.97842
	7313.71	1.00197	7313.71	1.00252	7313.71	1.00514	7313.71	0.98983	7313.71	0.986995	7313.71	0.979626
	7315.66	1.00046	7315.66	1.00149	7315.66	1.00494	7315.66	0.98897	7315.66	0.984515	7315.66	0.980065
	7317.68	1.00165	7317.68	1.00223	7317.68	1.00133	7317.68	0.988241	7317.68	0.980473	7317.68	0.980231
	7319.7	1.00214	7319.7	1.00281	7319.7	1.00171	7319.7	0.987985	7319.7	0.97865	7319.7	0.980483
	7323.8	1.00323	7323.8	1.00095	7323.8	1.00153	7323.8	0.990875	7323.8	0.981336	7323.8	0.981676
	7325.85	1.0022	7325.85	1.0013	7325.85	1.0031	7325.85	0.993802	7325.85	0.983734	7325.85	0.982421
	7327.83	1.0019	7327.83	1.00076	7327.83	1.00209	7327.83	0.995557	7327.83	0.989131	7327.83	0.982499
	7329.81	1.00074	7329.81	1.00055	7329.81	1.00062	7329.81	0.996895	7329.81	0.993778	7329.81	0.980957
	7331.77	1.00118	7331.77	1.00141	7331.77	1.00038	7331.77	0.997152	7331.77	0.997081	7331.77	0.978005
	7333.67	1.00248	7333.67	0.998885	7333.67	0.999938	7333.67	0.999756	7333.67	1.00211	7333.67	0.974843
	7335.65	1.00214	7335.65	0.997452	7335.65	1.0018	7335.65	1.00269	7335.65	1.0059	7335.65	0.972676
	7337.64	1.00027	7337.64	1.00135	7337.64	1.00216	7337.64	1.00422	7337.64	1.01054	7337.64	0.972492
	7339.69	1.00251	7339.69	0.997973	7339.69	1.0008	7339.69	1.00406	7339.69	1.01443	7339.69	0.975228
	7341.68	1.00359	7341.68	0.996816	7341.68	1.00147	7341.68	1.00514	7341.68	1.01731	7341.68	0.981371
	7343.72	1.00272	7343.72	0.998226	7343.72	1.0005	7343.72	1.00504	7343.72	1.01835	7343.72	0.991022
	7345.86	1.00284	7345.86	0.997521	7345.86	1.00048	7345.86	1.00743	7345.86	1.01896	7345.86	1.00281
	7347.8	1.0029	7347.8	1.0012	7347.8	0.999471	7347.8	1.00573	7347.8	1.01887	7347.8	1.01389
	7349.81	1.00378	7349.81	1.004	7349.81	1.0002	7349.81	1.00343	7349.81	1.01733	7349.81	1.02497
	7351.85	1.00338	7351.85	1.00601	7351.85	1.00047	7351.85	1.00318	7351.85	1.01502	7351.85	1.03495
	7353.74	1.0038	7353.74	1.00503	7353.74	1.00175	7353.74	1.00345	7353.74	1.01407	7353.74	1.04328
	7355.71	1.00333	7355.71	1.0036	7355.71	0.997602	7355.71	1.00349	7355.71	1.0126	7355.71	1.05205
	7357.63	1.00477	7357.63	1.00367	7357.63	0.996495	7357.63	1.00443	7357.63	1.01042	7357.63	1.05937
	7359.62	1.00498	7359.62	1.00364	7359.62	0.998818	7359.62	1.00481	7359.62	1.0086	7359.62	1.06629
	7361.67	1.00571	7361.67	1.00137	7361.67	0.998953	7361.67	1.00537	7361.67	1.00546	7361.67	1.07188
	7363.69	1.0054	7363.69	1.00015	7363.69	0.997557	7363.69	1.00516	7363.69	1.00392	7363.69	1.07502
	7365.72	1.0048	7365.72	1.00087	7365.72	0.997069	7365.72	1.00559	7365.72	1.00138	7365.72	1.07561
	7367.74	1.0049	7367.74	1.00114	7367.74	0.997896	7367.74	1.00622	7367.74	1.00045	7367.74	1.0734
	7369.77	1.00347	7369.77	1.00265	7369.77	0.999325	7369.77	1.00491	7369.77	0.997185	7369.77	1.06766
	7371.82	1.0035	7371.82	1.00312	7371.82	0.998885	7371.82	1.0051	7371.82	0.995014	7371.82	1.05847
	7373.77	1.00402	7373.77	1.00375	7373.77	0.99854	7373.77	1.00681	7373.77	0.993458	7373.77	1.046
	7375.73	1.00208	7375.73	1.00228	7375.73	0.99783	7375.73	1.00612	7375.73	0.988916	7375.73	1.03111
	7377.78	1.00237	7377.78	1.00099	7377.78	0.997867	7377.78	1.00606	7377.78	0.991793	7377.78	1.01291
	7379.61	1.0023	7379.61	1.00297	7379.61	0.99952	7379.61	1.0046	7379.61	0.992376	7379.61	0.997927
	7381.62	0.999815	7381.62	1.0061	7381.62	1.00096	7381.62	1.00417	7381.62	0.990689	7381.62	0.984184
	7383.6	0.996845	7383.6	1.00469	7383.6	1.00177	7383.6	1.00507	7383.6	0.989281	7383.6	0.974564
	7385.61	0.997144	7385.61	1.00336	7385.61	1.00049	7385.61	1.00526	7385.61	0.988295	7385.61	0.969692
	7387.67	0.996037	7387.67	1.00231	7387.67	1.00031	7387.67	1.00698	7387.67	0.986978	7387.67	0.969021
	7389.76	0.997139	7389.76	1.00302	7389.76	1.00307	7389.76	1.00916	7389.76	0.985057	7389.76	0.971311
	7391.8	0.998748	7391.8	1.00345	7391.8	1.00343	7391.8	1.00952	7391.8	0.986829	7391.8	0.974985
	7393.79	0.999758	7393.79	1.00412	7393.79	1.0013	7393.79	1.00828	7393.79	0.98836	7393.79	0.978911
	7395.81	1.00183	7395.81	1.00377	7395.81	1.00158	7395.81	1.008	7395.81	0.98934	7395.81	0.982086
	7397.77	1.00185	7397.77	1.00331	7397.77	1.00264	7397.77	1.00551	7397.77	0.995088	7397.77	0.98403
	7399.76	0.998334	7399.76	1.00218	7399.76	1.00177	7399.76	1.00659	7399.76	0.994526	7399.76	0.984825
	7401.68	0.997025	7401.68	1.0032	7401.68	1.00289	7401.68	1.00571	7401.68	1.00066	7401.68	0.985358
	7403.62	0.996399	7403.62	1.0016	7403.62	1.00187	7403.62	1.00327	7403.62	1.00641	7403.62	0.985884
	7405.62	1.00177	7405.62	1.00207	7405.62	1.00014	7405.62	1.00238	7405.62	1.00886	7405.62	0.986754
	7409.64	1.00142	7409.64	1.00081	7409.64	1.00174	7409.64	1.00065	7409.64	1.00615	7409.64	0.989433
	7411.66	1.00205	7411.66	1.00097	7411.66	1.00151	7411.66	0.999077	7411.66	1.00698	7411.66	0.990666
	7414.75	1.00267	7414.75	1.0008	7414.75	1.00151	7414.75	0.997545	7414.75	1.01317	7414.75	0.991961
	7417.85	1.00118	7417.85	1.00038	7417.85	0.999883	7417.85	0.997655	7417.85	1.01439	7417.85	0.991841
	7420.68	0.997473	7420.68	1.001	7420.68	1.00032	7420.68	0.997056	7420.68	1.01422	7420.68	0.989718
	7423.73	0.996271	7423.73	0.997663	7423.73	0.999771	7423.73	0.997258	7423.73	1.0127	7423.73	0.986242
	7426.55	0.997076	7426.55	0.999691	7426.55	1.00073	7426.55	0.996408	7426.55	1.0094	7426.55	0.98415
	7429.52	0.998643	7429.52	1.00067	7429.52	0.998539	7429.52	0.995617	7429.52	1.00651	7429.52	0.984497
	7432.57	1.00118	7432.57	0.998802	7432.57	0.998084	7432.57	0.99489	7432.57	1.00403	7432.57	0.986804
	7435.63	1.00248	7435.63	0.99848	7435.63	0.99747	7435.63	0.995344	7435.63	0.999004	7435.63	0.990594
	7438.77	1.00248	7438.77	0.997389	7438.77	0.998057	7438.77	0.994497	7438.77	0.992155	7438.77	0.99715
	7441.88	1.00142	7441.88	0.998366	7441.88	0.998427	7441.88	0.991359	7441.88	0.991539	7441.88	1.00578
	7444.84	1.00089	7444.84	0.995508	7444.84	0.996893	7444.84	0.991924	7444.84	0.986314	7444.84	1.01399
	7447.83	0.999218	7447.83	0.99596	7447.83	0.998809	7447.83	0.9928	7447.83	0.988902	7447.83	1.02042
	7450.61	0.999272	7450.61	0.993631	7450.61	0.999151	7450.61	0.993654	7450.61	0.988497	7450.61	1.02407
	7453.69	0.999224	7453.69	0.994878	7453.69	0.997851	7453.69	0.994973	7453.69	0.987674	7453.69	1.02592
	7456.63	1.00158	7456.63	0.997894	7456.63	0.99827	7456.63	0.99601	7456.63	0.986215	7456.63	1.02635
	7459.71	1.00216	7459.71	0.99579	7459.71	0.998468	7459.71	0.996307	7459.71	0.987691	7459.71	1.02573
	7462.86	1.00157	7462.86	0.99469	7462.86	0.9975	7462.86	0.997469	7462.86	0.989938	7462.86	1.02345
	7465.95	1.00073	7465.95	0.997854	7465.95	0.999504	7465.95	0.999695	7465.95	0.988854	7465.95	1.01901
	7468.9	0.999953	7468.9	0.997187	7468.9	0.998328	7468.9	0.999726	7468.9	0.993655	7468.9	1.01317
	7471.75	0.998502	7471.75	0.997789	7471.75	0.996758	7471.75	0.999752	7471.75	0.99209	7471.75	1.0075
	7474.66	0.998805	7474.66	0.998084	7474.66	0.998079	7474.66	1.00085	7474.66	0.997786	7474.66	1.00275
	7477.72	0.998896	7477.72	0.998118	7477.72	0.998246	7477.72	1.00291	7477.72	1.00024	7477.72	0.998873
	7480.74	0.998134	7480.74	0.998775	7480.74	0.997827	7480.74	1.00463	7480.74	1.00297	7480.74	0.995435
	7483.76	0.99547	7483.76	0.998249	7483.76	0.997258	7483.76	1.00216	7483.76	1.00333	7483.76	0.99122
	7486.89	0.994646	7486.89	0.999365	7486.89	0.999516	7486.89	1.00488	7486.89	1.00298	7486.89	0.986223
	7489.88	0.996337	7489.88	0.999101	7489.88	0.999898	7489.88	1.00116	7489.88	1.00321	7489.88	0.982258
	7492.94	0.998114	7492.94	0.996668	7492.94	0.999087	7492.94	1.00034	7492.94	1.0019	7492.94	0.979832
	7495.86	0.999436	7495.86	0.996321	7495.86	0.99817	7495.86	1.00055	7495.86	0.998724	7495.86	0.979631
	7498.7	0.996087	7498.7	0.997937	7498.7	0.999959	7498.7	1.00033	7498.7	0.999467	7498.7	0.98128
	7501.71	0.998881	7501.71	0.999641	7501.71	0.99885	7501.71	0.99844	7501.71	1.00009	7501.71	0.983851
	7504.72	0.997123	7504.72	0.999385	7504.72	0.998327	7504.72	0.997743	7504.72	1.00026	7504.72	0.986318
	7507.81	0.994584	7507.81	0.999427	7507.81	0.998229	7507.81	0.998294	7507.81	0.99838	7507.81	0.988097
	7510.85	0.995376	7510.85	0.998779	7510.85	0.996685	7510.85	0.997717	7510.85	0.998592	7510.85	0.988734
	7513.93	0.995693	7513.93	0.997983	7513.93	0.996702	7513.93	0.996021	7513.93	0.997821	7513.93	0.988674
	7516.97	0.998467	7516.97	0.998242	7516.97	0.99835	7516.97	0.996605	7516.97	0.995477	7516.97	0.98844
	7519.91	0.998502	7519.91	0.999171	7519.91	0.997045	7519.91	0.997591	7519.91	0.99752	7519.91	0.988631
	7522.7	0.998912	7522.7	0.998707	7522.7	0.997128	7522.7	0.997823	7522.7	0.995035	7522.7	0.989354
	7525.65	0.998741	7525.65	0.9974	7525.65	0.997605	7525.65	0.99879	7525.65	0.99522	7525.65	0.990659
	7528.7	0.999202	7528.7	0.997646	7528.7	0.994527	7528.7	0.995805	7528.7	0.99751	7528.7	0.992403
	7531.84	0.997643	7531.84	0.996621	7531.84	0.995423	7531.84	0.999329	7531.84	0.997534	7531.84	0.993932
	7534.88	0.997856	7534.88	0.997595	7534.88	0.996892	7534.88	0.99864	7534.88	0.997062	7534.88	0.994734
	7537.89	0.998743	7537.89	0.997029	7537.89	0.997349	7537.89	0.999903	7537.89	0.99801	7537.89	0.99483
	7543.75	0.998897	7543.75	0.997487	7543.75	0.998267	7543.75	0.99764	7543.75	0.999707	7543.75	0.994478
	7546.74	0.997505	7546.74	0.994391	7546.74	0.998353	7546.74	0.996717	7546.74	0.998818	7546.74	0.99465
	7549.74	0.998334	7549.74	0.99449	7549.74	0.998159	7549.74	0.997894	7549.74	1.00018	7549.74	0.995651
	7552.73	0.99803	7552.73	0.996207	7552.73	0.995313	7552.73	0.997493	7552.73	1.00027	7552.73	0.997692
	7555.84	0.998175	7555.84	0.996742	7555.84	0.995351	7555.84	0.994727	7555.84	0.999331	7555.84	1.00072
	7558.79	0.997284	7558.79	0.997625	7558.79	0.995075	7558.79	0.994736	7558.79	0.99695	7558.79	1.0038
	7561.98	1.00023	7561.98	0.996333	7561.98	0.998581	7561.98	0.996249	7561.98	0.995554	7561.98	1.00644
	7564.9	1.00022	7564.9	0.997251	7564.9	0.999429	7564.9	0.996074	7564.9	0.998905	7564.9	1.00772
	7567.83	0.99966	7567.83	0.998473	7567.83	0.99969	7567.83	0.996666	7567.83	0.997419	7567.83	1.00768
	7570.71	0.999335	7570.71	0.997481	7570.71	0.999914	7570.71	0.998758	7570.71	1.00085	7570.71	1.00619
	7573.69	0.998041	7573.69	0.997583	7573.69	0.998025	7573.69	0.994102	7573.69	0.999663	7573.69	1.00375
	7576.71	0.99422	7576.71	0.994758	7576.71	0.998526	7576.71	0.992413	7576.71	0.999818	7576.71	1.00067
	7579.81	0.994286	7579.81	0.994995	7579.81	0.998243	7579.81	0.993749	7579.81	0.999312	7579.81	0.997283
	7582.94	0.997869	7582.94	0.99611	7582.94	0.998421	7582.94	0.993921	7582.94	1.00129	7582.94	0.994523
	7585.93	1.00079	7585.93	0.997447	7585.93	0.998033	7585.93	0.992987	7585.93	0.999989	7585.93	0.992605
	7588.88	1.00017	7588.88	0.99663	7588.88	0.995599	7588.88	0.999307	7588.88	0.998717	7588.88	0.991675
	7591.88	0.999684	7591.88	0.996594	7591.88	0.994719	7591.88	0.996402	7591.88	0.998165	7591.88	0.991661
	7594.74	0.99998	7594.74	0.995525	7594.74	0.997251	7594.74	0.999016	7594.74	0.998876	7594.74	0.992004
	7597.69	0.998607	7597.69	0.998588	7597.69	0.995371	7597.69	1.00062	7597.69	0.996594	7597.69	0.99268
	7600.7	0.999454	7600.7	0.999333	7600.7	0.998221	7600.7	1.00183	7600.7	0.994079	7600.7	0.993335
	7603.77	0.999762	7603.77	0.998125	7603.77	0.994924	7603.77	1.00368	7603.77	0.997278	7603.77	0.993355
	7606.84	1.00045	7606.84	0.998267	7606.84	0.994603	7606.84	0.999938	7606.84	0.994967	7606.84	0.992658
	7609.93	0.999201	7609.93	1.00052	7609.93	0.996427	7609.93	1.0004	7609.93	0.994085	7609.93	0.991627
	7613.01	0.998671	7613.01	1.00096	7613.01	0.997461	7613.01	0.999557	7613.01	0.997479	7613.01	0.991134
	7615.92	0.998704	7615.92	0.998299	7615.92	0.999122	7615.92	0.998116	7615.92	0.998784	7615.92	0.990927
	7618.75	0.996734	7618.75	0.994527	7618.75	1.00093	7618.75	0.999284	7618.75	1.00682	7618.75	0.991412
	7621.69	0.999915	7621.69	0.994013	7621.69	1.00106	7621.69	1.00081	7621.69	1.00254	7621.69	0.99276
	7624.69	0.999717	7624.69	0.997161	7624.69	0.996955	7624.69	1.00071	7624.69	1.00223	7624.69	0.993968
	7627.69	0.999897	7627.69	0.998809	7627.69	0.99748	7627.69	0.999217	7627.69	1.00204	7627.69	0.994616
	7630.84	0.999018	7630.84	0.999724	7630.84	1.00016	7630.84	1.00102	7630.84	1.00195	7630.84	0.994646
	7633.87	0.997686	7633.87	1.00031	7633.87	1.00009	7633.87	1.00065	7633.87	1.00121	7633.87	0.994158
	7636.91	0.997604	7636.91	0.997229	7636.91	0.999345	7636.91	0.999426	7636.91	1.00026	7636.91	0.993185
	7639.87	0.999509	7639.87	0.997515	7639.87	1.00036	7639.87	0.999183	7639.87	0.99943	7639.87	0.992049
	7642.77	0.999408	7642.77	0.997988	7642.77	1.00046	7642.77	0.999148	7642.77	0.997422	7642.77	0.990928
	7645.71	0.998337	7645.71	0.999411	7645.71	0.99979	7645.71	1.00115	7645.71	0.998576	7645.71	0.990141
	7654.77	0.998623	7654.77	1.00106	7654.77	1.00027	7654.77	0.998612	7654.77	0.99856	7654.77	0.990318
	7657.83	0.99854	7657.83	1.00098	7657.83	1.00162	7657.83	0.997679	7657.83	0.997844	7657.83	0.990892
	7660.91	0.998934	7660.91	1.00088	7660.91	1.00127	7660.91	0.998141	7660.91	0.997938	7660.91	0.991755
	7663.95	0.999957	7663.95	0.999678	7663.95	1.00173	7663.95	0.997986	7663.95	0.998138	7663.95	0.992999
	7666.84	0.998772	7666.84	0.999272	7666.84	1.00241	7666.84	0.998776	7666.84	0.997176	7666.84	0.994432
	7669.63	0.999399	7669.63	0.999658	7669.63	1.00368	7669.63	0.999434	7669.63	0.997887	7669.63	0.995727
	7672.67	0.997999	7672.67	1.00163	7672.67	1.00295	7672.67	0.998513	7672.67	0.998601	7672.67	0.997175
	7675.71	0.999933	7675.71	0.998651	7675.71	1.00026	7675.71	0.999204	7675.71	0.999365	7675.71	0.998649
	7678.73	0.999216	7678.73	0.997426	7678.73	1.00001	7678.73	0.99895	7678.73	0.997776	7678.73	0.999892
	7681.83	0.998188	7681.83	0.998826	7681.83	1.00165	7681.83	0.998612	7681.83	0.99807	7681.83	1.00076
	7684.88	0.998392	7684.88	0.998545	7684.88	1.00127	7684.88	0.998188	7684.88	0.999559	7684.88	1.00121
	7687.88	0.999392	7687.88	0.999265	7687.88	1.00283	7687.88	0.998021	7687.88	0.998063	7687.88	1.00109
	7690.87	1.00075	7690.87	1.00102	7690.87	1.00328	7690.87	0.998201	7690.87	0.999042	7690.87	1.00068
	7693.7	0.998667	7693.7	1.00023	7693.7	1.00149	7693.7	0.997961	7693.7	0.999751	7693.7	1.00035
	7696.65	1.00097	7696.65	0.999331	7696.65	1.00133	7696.65	0.997695	7696.65	0.999946	7696.65	0.999895
	7699.69	1.00032	7699.69	0.99899	7699.69	1.00122	7699.69	0.996867	7699.69	1.00206	7699.69	0.999566
	7702.78	1.00103	7702.78	0.999068	7702.78	1.00121	7702.78	0.999454	7702.78	1.00218	7702.78	0.999303
	7705.82	1.00284	7705.82	0.999293	7705.82	1.00139	7705.82	0.997587	7705.82	1.00267	7705.82	0.998825
	7708.86	1.00175	7708.86	1.00126	7708.86	1.00056	7708.86	0.99642	7708.86	1.00281	7708.86	0.998333
	7711.87	1.00087	7711.87	0.999875	7711.87	1.00058	7711.87	0.997179	7711.87	1.00442	7711.87	0.997781
	7715.91	1.00152	7715.91	0.997481	7715.91	1.00056	7715.91	0.996682	7715.91	1.00361	7715.91	0.996938
	7719.78	1.00077	7719.78	0.998931	7719.78	1.00254	7719.78	0.998489	7719.78	1.00323	7719.78	0.996384
	7723.59	0.998999	7723.59	0.999122	7723.59	1.00212	7723.59	0.998245	7723.59	1.00189	7723.59	0.996263
	7727.78	0.99623	7727.78	1.00063	7727.78	1.00139	7727.78	0.997578	7727.78	1.00113	7727.78	0.996588
	7731.83	0.997621	7731.83	0.999629	7731.83	0.999746	7731.83	1.00007	7731.83	1.00232	7731.83	0.996993
	7735.89	1.00019	7735.89	1.00024	7735.89	1.00059	7735.89	0.999725	7735.89	1.00345	7735.89	0.997438
	7739.92	1.00094	7739.92	1.00009	7739.92	1.0015	7739.92	0.999998	7739.92	1.00321	7739.92	0.997681
	7743.75	1.0012	7743.75	1.00157	7743.75	1.00182	7743.75	1.00134	7743.75	1.00257	7743.75	0.9979
	7747.68	1.00046	7747.68	1.00199	7747.68	0.999089	7747.68	1.00132	7747.68	1.00226	7747.68	0.998245
	7751.69	1.00105	7751.69	1.00181	7751.69	0.99835	7751.69	1.00219	7751.69	1.00293	7751.69	0.998721
	7755.8	1.00018	7755.8	1.00156	7755.8	0.999048	7755.8	1.00258	7755.8	1.00303	7755.8	0.999
	7759.65	1.00117	7759.65	1.00167	7759.65	0.999755	7759.65	1.0029	7759.65	1.0026	7759.65	0.998974
	7763.85	0.999973	7763.85	1.00092	7763.85	0.999111	7763.85	1.00395	7763.85	1.00193	7763.85	0.99866
	7767.77	1.00086	7767.77	1.0036	7767.77	1.00293	7767.77	1.00416	7767.77	1.00137	7767.77	0.998252
	7771.49	1.00122	7771.49	1.0022	7771.49	1.00302	7771.49	1.00457	7771.49	1.00235	7771.49	0.998013
	7783.66	1.00075	7783.66	1.00105	7783.66	1.00024	7783.66	1.00453	7783.66	0.995116	7783.66	0.998053
	7787.8	1.00094	7787.8	1.002	7787.8	0.999842	7787.8	1.0033	7787.8	0.998459	7787.8	0.99836
	7791.83	1.00018	7791.83	1.00207	7791.83	1.00256	7791.83	1.00521	7791.83	1.00201	7791.83	0.998679
	7795.63	0.999786	7795.63	1.00178	7795.63	1.00201	7795.63	1.00173	7795.63	1.00293	7795.63	0.999097
	7799.64	1.00141	7799.64	0.998056	7799.64	1.00265	7799.64	1.00091	7799.64	1.00394	7799.64	0.999821
	7803.6	1.00094	7803.6	0.998172	7803.6	1.00132	7803.6	1.00056	7803.6	1.00495	7803.6	1.00069
	7807.7	1.00068	7807.7	0.999505	7807.7	1.00071	7807.7	1.00193	7807.7	1.00599	7807.7	1.00142
	7811.76	1.00044	7811.76	0.998447	7811.76	0.998974	7811.76	1.00409	7811.76	1.00702	7811.76	1.00214
	7815.81	1.00048	7815.81	0.9989	7815.81	1.00193	7815.81	1.00248	7815.81	1.00805	7815.81	1.00278
	7819.76	0.999956	7819.76	1.00125	7819.76	1.00004	7819.76	1.00204	7819.76	1.00905	7819.76	1.00326
	7823.67	1.00088	7823.67	0.999994	7823.67	1.00069	7823.67	0.999821	7823.67	1.01004	7823.67	1.00375
	7827.57	1.00072	7827.57	1.00193	7827.57	1.00127	7827.57	0.999006	7827.57	1.01103	7827.57	1.00416
	7831.49	0.999743	7831.49	1.00393	7831.49	0.999023	7831.49	0.999499	7831.49	1.01203	7831.49	1.00466
	7835.81	0.999991	7835.81	1.00357	7835.81	0.998796	7835.81	0.999416	7835.81	1.01312	7835.81	1.00511
	7839.8	1.0001	7839.8	1.00292	7839.8	0.999543	7839.8	0.999428	7839.8	1.01413	7839.8	1.00544
	7843.83	0.998177	7843.83	1.00278	7843.83	0.998012	7843.83	0.999931	7843.83	1.01515	7843.83	1.00578
	7847.6	0.999908	7847.6	1.00153	7847.6	1.00035	7847.6	0.999415	7847.6	1.01611	7847.6	1.00601
	7851.6	1.0019	7851.6	1.00224	7851.6	1.00065	7851.6	0.999274	7851.6	1.01713	7851.6	1.00629
	7855.49	1.0004	7855.49	1.00156	7855.49	0.997628	7855.49	0.998194	7855.49	1.01811	7855.49	1.00641
	7859.72	1.00291	7859.72	1.00144	7859.72	0.999903	7859.72	1.00056	7859.72	1.01918	7859.72	1.00633
	7863.82	1.00397	7863.82	1.00133	7863.82	0.998754	7863.82	1.00045	7863.82	1.02023	7863.82	1.00631
	7867.85	1.00291	7867.85	1.00162	7867.85	0.998392	7867.85	1.00192	7867.85	1.02125	7867.85	1.00628
	7871.64	1.00358	7871.64	1.00196	7871.64	0.999832	7871.64	1.00351	7871.64	1.02221	7871.64	1.00628

## Sheet: Figure 2b
			Fe-poN-C/Fe	Fe-poN-C(O)	Fe-pdN-C(O)	FeTpp	Fe2O3	Fe foil
		R (A)	FT-EXAFS (a.u.)	FT-EXAFS (a.u.)	FT-EXAFS (a.u.)	FT-EXAFS (a.u.)	FT-EXAFS (a.u.)	FT-EXAFS (a.u.)
		0	0.235338	0.154777	0.14573	0.228283	0.176895	0.034906
		0.0306796	0.257069	0.186937	0.144689	0.232353	0.198066	0.0338035
		0.0613592	0.308734	0.255766	0.141981	0.242793	0.244009	0.0309342
		0.0920388	0.367724	0.329277	0.138772	0.255429	0.288524	0.0276376
		0.122718	0.418327	0.392577	0.136701	0.265837	0.315987	0.0259425
		0.153398	0.45141	0.438113	0.137305	0.27088	0.31936	0.0272442
		0.184078	0.462096	0.461561	0.141279	0.269385	0.29804	0.0307402
		0.214757	0.448807	0.460763	0.148026	0.262371	0.258028	0.0343728
		0.245437	0.413225	0.435526	0.155868	0.25299	0.214381	0.0364653
		0.276117	0.361078	0.387787	0.162669	0.245942	0.193691	0.0361923
		0.306796	0.304292	0.322286	0.166446	0.245838	0.216389	0.0336175
		0.337476	0.264486	0.248871	0.165782	0.254738	0.267725	0.0297951
		0.368155	0.267902	0.189965	0.160152	0.270751	0.320319	0.026884
		0.398835	0.318232	0.186718	0.150287	0.289178	0.355932	0.027302
		0.429515	0.392629	0.248377	0.138715	0.304852	0.364911	0.0312102
		0.460194	0.468147	0.337213	0.130277	0.313879	0.344143	0.0362978
		0.490874	0.529738	0.426592	0.131275	0.314571	0.297057	0.0401877
		0.521553	0.568002	0.503047	0.145427	0.307995	0.23606	0.0414592
		0.552233	0.577743	0.558384	0.170446	0.29831	0.189679	0.0397372
		0.582913	0.558077	0.587219	0.200283	0.292426	0.198231	0.0358472
		0.613592	0.513943	0.586586	0.228499	0.297796	0.257123	0.0321691
		0.644272	0.459729	0.556418	0.24931	0.318157	0.32611	0.0322098
		0.674952	0.424817	0.500985	0.25759	0.350781	0.379698	0.0372833
		0.705631	0.448542	0.432554	0.248887	0.388329	0.408583	0.0446495
		0.736311	0.546562	0.379332	0.219858	0.422613	0.418299	0.0506207
		0.76699	0.698186	0.388051	0.170189	0.447179	0.433393	0.052407
		0.79767	0.875684	0.484679	0.11417	0.458806	0.493411	0.0482682
		0.82835	1.05875	0.64672	0.130237	0.458929	0.623606	0.0377175
		0.859029	1.23402	0.843531	0.255197	0.455377	0.815083	0.0233241
		0.889709	1.39365	1.05503	0.43552	0.463264	1.04199	0.022835
		0.920388	1.53522	1.2683	0.655095	0.501039	1.27735	0.046912
		0.951068	1.6621	1.47439	0.908727	0.579869	1.49704	0.0777824
		0.981748	1.78367	1.66727	1.19233	0.696924	1.68087	0.108683
		1.01243	1.91423	1.84364	1.50127	0.840181	1.81414	0.135557
		1.04311	2.07008	2.00316	1.83004	0.995676	1.88997	0.154876
		1.07379	2.26489	2.14858	2.17219	1.15102	1.9123	0.163676
		1.10447	2.50513	2.28563	2.52051	1.29676	1.89956	0.159848
		1.13515	2.78789	2.42244	2.86713	1.42732	1.88731	0.142443
		1.16583	3.10173	2.56827	3.2038	1.54227	1.92505	0.111913
		1.1965	3.4293	2.73177	3.52207	1.64749	2.05956	0.0703281
		1.22718	3.75032	2.91899	3.8136	1.75571	2.31026	0.0231641
		1.25786	4.04397	3.13182	4.0704	1.88533	2.66052	0.0375784
		1.28854	4.29074	3.36736	4.28515	2.05633	3.07166	0.0886891
		1.31922	4.4738	3.61826	4.45137	2.28424	3.49983	0.134597
		1.3499	4.58012	3.8738	4.56374	2.57486	3.90447	0.170517
		1.38058	4.60131	4.12123	4.61826	2.92292	4.25091	0.195069
		1.41126	4.53429	4.34699	4.6124	3.31419	4.51109	0.211739
		1.44194	4.38178	4.5379	4.54526	3.72899	4.66384	0.230749
		1.47262	4.15267	4.68191	4.41757	4.14517	4.69525	0.26685
		1.5033	3.86216	4.76887	4.23175	4.54027	4.59903	0.329733
		1.53398	3.53191	4.79095	3.99182	4.89296	4.37682	0.417092
		1.56466	3.18987	4.74305	3.70331	5.18424	4.03832	0.518338
		1.59534	2.8693	4.62297	3.3731	5.39827	3.60135	0.620323
		1.62602	2.6054	4.43155	3.00918	5.52316	3.09185	0.710414
		1.6567	2.42738	4.17261	2.62047	5.55143	2.54426	0.778767
		1.68738	2.34661	3.85287	2.21646	5.48036	2.00312	0.821624
		1.71806	2.34925	3.48164	1.80699	5.31206	1.52736	0.846715
		1.74874	2.40238	3.07063	1.40196	5.0533	1.1935	0.88045
		1.77942	2.46882	2.63357	1.01114	4.71503	1.06353	0.969545
		1.8101	2.51865	2.1861	0.644451	4.31182	1.09701	1.1616
		1.84078	2.53363	1.7459	0.315418	3.86088	1.17173	1.47531
		1.87146	2.50747	1.33391	0.116503	3.38107	1.19455	1.8987
		1.90214	2.44455	0.977993	0.296748	2.89175	1.1237	2.40674
		1.93282	2.35846	0.720631	0.503695	2.41145	0.951537	2.97175
		1.9635	2.26989	0.61353	0.670039	1.95658	0.695945	3.5659
		1.99418	2.20295	0.649278	0.790864	1.5401	0.418076	4.16181
		2.02485	2.17916	0.741939	0.866853	1.17022	0.355276	4.73314
		2.05553	2.21007	0.821948	0.901297	0.849453	0.633619	5.25561
		2.08621	2.2929	0.858319	0.89968	0.574757	0.974929	5.70799
		2.11689	2.41256	0.840295	0.869694	0.341128	1.2771	6.0732
		2.14757	2.54817	0.766765	0.821416	0.167602	1.50748	6.33901
		2.17825	2.67937	0.642243	0.767454	0.204453	1.66262	6.49855
		2.20893	2.78989	0.475885	0.72245	0.392629	1.77094	6.55038
		2.23961	2.86869	0.285658	0.70067	0.608551	1.89779	6.49826
		2.27029	2.90985	0.152525	0.71105	0.831609	2.13067	6.35051
		2.30097	2.91175	0.285267	0.752911	1.05149	2.53271	6.11921
		2.33165	2.87612	0.514564	0.817171	1.25797	3.10601	5.81918
		2.36233	2.80689	0.748223	0.891663	1.44088	3.80475	5.46694
		2.39301	2.70916	0.966058	0.965364	1.59112	4.56575	5.0796
		2.42369	2.58824	1.15684	1.02994	1.70153	5.32576	4.67392
		2.45437	2.44889	1.31254	1.07977	1.76763	6.0279	4.26534
		2.48505	2.29494	1.4276	1.1116	1.78794	6.62458	3.8671
		2.51573	2.12924	1.49882	1.12409	1.76414	7.07959	3.48941
		2.54641	1.95393	1.52533	1.11754	1.70091	7.36962	3.13871
		2.57709	1.77094	1.50857	1.09357	1.6055	7.48513	2.81722
		2.60777	1.58264	1.45209	1.0549	1.48719	7.43024	2.52295
		2.63845	1.39236	1.36144	1.00513	1.35645	7.22164	2.25043
		2.66913	1.20483	1.24385	0.948438	1.22403	6.88659	1.99212
		2.69981	1.02636	1.10804	0.889391	1.09991	6.46006	1.74026
		2.73049	0.864813	0.963902	0.832553	0.992334	5.98155	1.4887
		2.76117	0.729019	0.822288	0.782103	0.907256	5.49164	1.23415
		2.79184	0.627137	0.694522	0.741327	0.848512	5.02896	0.976882
		2.82252	0.563241	0.591212	0.712144	0.818836	4.62756	0.720791
		2.8532	0.53389	0.519342	0.694832	0.820863	4.31487	0.473389
		2.88388	0.52921	0.478081	0.688153	0.856851	4.10978	0.248371
		2.91456	0.538924	0.457599	0.689852	0.926925	4.02061	0.108563
		2.94524	0.557397	0.444025	0.69731	1.02738	4.04341	0.204406
		2.97592	0.584314	0.425956	0.70806	1.15053	4.16188	0.336423
		3.0066	0.622178	0.397689	0.720044	1.28591	4.34975	0.435602
		3.03728	0.672782	0.360097	0.731633	1.42175	4.57487	0.495
		3.06796	0.734637	0.321675	0.741518	1.54619	4.80358	0.51661
		3.09864	0.802492	0.299808	0.748562	1.64813	5.00444	0.507877
		3.12932	0.868541	0.315058	0.75168	1.71789	5.1511	0.481543
		3.16	0.924098	0.373342	0.749786	1.74772	5.22432	0.455252
		3.19068	0.960965	0.462051	0.741795	1.73215	5.21332	0.447998
		3.22136	0.972345	0.565088	0.726684	1.66827	5.11619	0.471116
		3.25204	0.953382	0.670304	0.703582	1.55581	4.93949	0.521394
		3.28272	0.901453	0.769238	0.671863	1.39716	4.69692	0.586408
		3.3134	0.816258	0.855946	0.631233	1.19732	4.40722	0.654343
		3.34408	0.69976	0.92634	0.581797	0.963874	4.09122	0.718737
		3.37476	0.555972	0.977875	0.524096	0.707677	3.76849	0.77899
		3.40544	0.390627	1.00939	0.459125	0.44723	3.4541	0.839141
		3.43612	0.210758	1.02096	0.388343	0.243359	3.15611	0.905559
		3.4668	0.0243181	1.01377	0.313704	0.296642	2.87496	0.983857
		3.49748	0.161018	0.989907	0.237857	0.521829	2.60497	1.07599
		3.52816	0.336889	0.952186	0.164982	0.759971	2.33762	1.17891
		3.55884	0.496354	0.903861	0.104777	0.977004	2.06519	1.28509
		3.58952	0.633424	0.848374	0.0847506	1.16067	1.78362	1.38433
		3.62019	0.743608	0.789066	0.118304	1.30405	1.49386	1.4656
		3.65087	0.824133	0.728892	0.169426	1.40306	1.20186	1.51861
		3.68155	0.874076	0.67019	0.219344	1.45575	0.917891	1.53494
		3.71223	0.894373	0.614524	0.262594	1.46208	0.656013	1.50884
		3.74291	0.887743	0.562657	0.29717	1.42372	0.435904	1.43776
		3.77359	0.858533	0.51467	0.322323	1.34388	0.290976	1.32268
		3.80427	0.812495	0.470223	0.338017	1.22713	0.260498	1.16824
		3.83495	0.756508	0.428868	0.34473	1.0792	0.307514	0.982758
		3.86563	0.698175	0.390338	0.343357	0.907063	0.360933	0.778468
		3.89631	0.645175	0.354728	0.335124	0.719214	0.394503	0.572767
		3.92699	0.604179	0.322496	0.32151	0.527513	0.407604	0.39408
		3.95767	0.579362	0.294291	0.304153	0.354803	0.409848	0.297337
		3.98835	0.571226	0.270617	0.284752	0.262522	0.414833	0.329804
		4.01903	0.576756	0.25145	0.264942	0.323937	0.434402	0.433487
		4.04971	0.591052	0.235993	0.246156	0.470786	0.473054	0.54841
		4.08039	0.609253	0.222755	0.229476	0.631846	0.52715	0.662542
		4.11107	0.627721	0.209939	0.215502	0.783187	0.589254	0.787635
		4.14175	0.644366	0.195984	0.204312	0.915652	0.652473	0.944038
		4.17243	0.658471	0.180039	0.195525	1.02483	0.712285	1.14875
		4.20311	0.670332	0.162364	0.188496	1.10859	0.766618	1.40754
		4.23379	0.680884	0.144691	0.182538	1.16627	0.815303	1.71444
		4.26447	0.691361	0.130518	0.177119	1.19835	0.85939	2.0556
		4.29515	0.703001	0.124583	0.171967	1.20624	0.900547	2.41312
		4.32583	0.716811	0.130213	0.16708	1.19208	0.940623	2.76782
		4.35651	0.73338	0.146294	0.162689	1.1585	0.981398	3.10085
		4.38719	0.752767	0.168363	0.159159	1.10847	1.02446	3.39491
		4.41786	0.774466	0.191728	0.156887	1.0451	1.07116	3.63516
		4.44854	0.797444	0.21284	0.156194	0.971397	1.12245	3.80991
		4.47922	0.820258	0.229376	0.157257	0.890202	1.17875	3.91106
		4.5099	0.841216	0.240114	0.160084	0.804042	1.23965	3.93437
		4.54058	0.858555	0.244917	0.164539	0.715123	1.30373	3.87945
		4.57126	0.870626	0.24483	0.170399	0.625372	1.3685	3.74958
		4.60194	0.876056	0.242216	0.1774	0.536556	1.43045	3.55134
		4.63262	0.873884	0.240748	0.185262	0.450487	1.48538	3.29411
		4.6633	0.863647	0.244882	0.193695	0.369334	1.5287	2.98938
		4.69398	0.845436	0.258484	0.202387	0.29611	1.55598	2.65014
		4.72466	0.81989	0.283159	0.210997	0.235393	1.56326	2.2901
		4.75534	0.788151	0.317724	0.219145	0.193766	1.54756	1.9231
		4.78602	0.751773	0.359152	0.226431	0.177201	1.50714	1.56242
		4.8167	0.712582	0.403858	0.232453	0.183829	1.44176	1.22026
		4.84738	0.672511	0.448485	0.236843	0.203208	1.35284	0.907424
		4.87806	0.633403	0.490217	0.2393	0.224852	1.24353	0.633098
		4.90874	0.596816	0.526866	0.239629	0.24227	1.11875	0.405208
		4.93942	0.563861	0.556888	0.237769	0.252162	0.985171	0.232252
		4.9701	0.5351	0.579383	0.233816	0.253176	0.851282	0.12973
		5.00078	0.510563	0.594081	0.228032	0.245204	0.727404	0.109643
		5.03146	0.48985	0.601314	0.220842	0.229029	0.625252	0.117138
		5.06214	0.472313	0.60197	0.21281	0.206121	0.555703	0.103561
		5.09282	0.457245	0.597405	0.204589	0.178518	0.523524	0.0596171
		5.1235	0.444014	0.589324	0.196841	0.1488	0.522579	0.0122709
		5.15418	0.432123	0.579602	0.190137	0.120228	0.538545	0.105642
		5.18486	0.421203	0.570058	0.184838	0.0971166	0.556668	0.213888
		5.21553	0.410953	0.562199	0.181009	0.0847509	0.566424	0.329575
		5.24621	0.401082	0.556985	0.178393	0.0863295	0.562048	0.445655
		5.27689	0.391265	0.55468	0.176467	0.0991834	0.541657	0.555735
		5.30757	0.381141	0.554846	0.174552	0.118309	0.506442	0.654367
		5.33825	0.370347	0.556481	0.171943	0.140712	0.460294	0.737263
		5.36893	0.358569	0.558248	0.168018	0.165378	0.409849	0.801431
		5.39961	0.345604	0.558722	0.162306	0.192084	0.364707	0.845233
		5.43029	0.331409	0.556598	0.15453	0.220585	0.336539	0.868364
		5.46097	0.31612	0.550828	0.14461	0.250257	0.334492	0.871756
		5.49165	0.300052	0.540684	0.132666	0.280055	0.358406	0.857418
		5.52233	0.283676	0.525782	0.119003	0.308683	0.398982	0.828214
		5.55301	0.267567	0.506053	0.104097	0.334838	0.444813	0.78759
		5.58369	0.252359	0.481704	0.0885998	0.357467	0.486953	0.739251
		5.61437	0.238686	0.453161	0.0733599	0.375994	0.519571	0.686801
		5.64505	0.22714	0.421015	0.0594984	0.390488	0.53935	0.633342
		5.67573	0.21825	0.385958	0.048504	0.401733	0.544894	0.581087
		5.70641	0.21247	0.34874	0.0420605	0.41117	0.536297	0.531074
		5.73709	0.210183	0.310122	0.0409433	0.420646	0.514819	0.483063
		5.76777	0.211687	0.270844	0.0438476	0.431983	0.482608	0.435736
		5.79845	0.217161	0.231616	0.0484276	0.446425	0.442446	0.387153
		5.82913	0.226614	0.193115	0.0528941	0.464187	0.397537	0.335361
		5.85981	0.239843	0.156029	0.0563155	0.484281	0.351346	0.27902
		5.89049	0.256419	0.121165	0.0583745	0.504705	0.307522	0.218049
		5.92117	0.275709	0.089759	0.0591626	0.522849	0.269873	0.154867
		5.95185	0.296929	0.0643562	0.0590614	0.535965	0.24223	0.099499
		5.98253	0.319201	0.0505171	0.0586538	0.541557	0.227822	0.0868099
		6.0132	0.341615	0.0536392	0.0586071	0.537663	0.228074	0.133807
		6.04388	0.363275	0.0685736	0.0595003	0.523024	0.241879	0.200747
		6.07456	0.383342	0.0873218	0.0616348	0.497178	0.266449	0.268687
		6.10524	0.401064	0.10616	0.0649336	0.460481	0.298808	0.330999
		6.13592	0.415803	0.123693	0.0690019	0.414087	0.33652	0.384126
		6.1666	0.427053	0.139385	0.0732904	0.359913	0.377633	0.425864
		6.19728	0.434452	0.153049	0.0772567	0.300627	0.420347	0.455013
		6.22796	0.437793	0.164684	0.080472	0.239806	0.462732	0.47128
		6.25864	0.437029	0.174401	0.0826814	0.182598	0.502572	0.475197
		6.28932	0.432283	0.182399	0.0838364	0.137635	0.537325	0.467991
		6.32	0.423858	0.188944	0.0841129	0.118631	0.564205	0.451409
		6.35068	0.412256	0.194348	0.0839138	0.132342	0.58033	0.427515
		6.38136	0.398208	0.198952	0.0838373	0.166018	0.582947	0.398483
		6.41204	0.382705	0.203103	0.0845841	0.206319	0.569692	0.366421
		6.44272	0.367044	0.207122	0.0867876	0.247772	0.538874	0.333255
		6.4734	0.352849	0.211279	0.0908101	0.289244	0.489773	0.30071
		6.50408	0.342031	0.215764	0.096611	0.331334	0.42299	0.270392
		6.53476	0.336621	0.220677	0.103765	0.375076	0.341038	0.243967
		6.56544	0.338437	0.226011	0.111596	0.421177	0.250056	0.223344
		6.59612	0.348661	0.231666	0.119336	0.469613	0.167264	0.210677
		6.6268	0.367527	0.23746	0.126236	0.519514	0.144508	0.207911
		6.65748	0.394327	0.243153	0.131639	0.569304	0.213132	0.215924
		6.68816	0.427682	0.248468	0.135014	0.616959	0.317021	0.233989
		6.71884	0.465892	0.253125	0.135976	0.660303	0.423662	0.260102
		6.74952	0.507197	0.256854	0.134303	0.69728	0.520714	0.29175
		6.7802	0.549911	0.259423	0.129951	0.726168	0.601252	0.326438
		6.81087	0.592474	0.26065	0.123068	0.745737	0.660641	0.361848
		6.84155	0.63346	0.260421	0.114027	0.75535	0.695915	0.395867
		6.87223	0.671573	0.258702	0.103474	0.754999	0.705672	0.426587
		6.90291	0.705657	0.255549	0.0924162	0.745297	0.690042	0.452368
		6.93359	0.734707	0.251116	0.0823359	0.727405	0.650602	0.471911
		6.96427	0.757897	0.245656	0.0752157	0.702912	0.590233	0.484355
		6.99495	0.774619	0.23952	0.0730751	0.673663	0.512886	0.489334
		7.02563	0.78453	0.233142	0.0768134	0.641542	0.423305	0.486992
		7.05631	0.787607	0.227012	0.0855092	0.608237	0.326751	0.477927
		7.08699	0.784211	0.221633	0.0972229	0.575027	0.228873	0.463053
		7.11767	0.775141	0.217457	0.11009	0.542632	0.136469	0.443407
		7.14835	0.761687	0.214817	0.122709	0.511193	0.0661331	0.419913
		7.17903	0.745653	0.213868	0.134109	0.480401	0.0762581	0.393179
		7.20971	0.729323	0.214549	0.143631	0.449759	0.133396	0.363381
		7.24039	0.715332	0.2166	0.150849	0.418918	0.187503	0.330291
		7.27107	0.706395	0.219604	0.155512	0.388025	0.231837	0.293451
		7.30175	0.704897	0.223067	0.157517	0.357991	0.266266	0.252484
		7.33243	0.712414	0.226494	0.156877	0.330627	0.292208	0.20751
		7.36311	0.729341	0.229452	0.15371	0.308502	0.311493	0.159814
		7.39379	0.754791	0.231621	0.148218	0.294322	0.325724	0.113586
		7.42447	0.786819	0.232823	0.140673	0.289806	0.335862	0.0819641
		7.45515	0.822827	0.233041	0.131408	0.294608	0.342073	0.0894293
		7.48583	0.860006	0.232419	0.120801	0.306198	0.343878	0.12968
		7.51651	0.895681	0.231261	0.10928	0.32084	0.340516	0.179247
		7.54719	0.927538	0.23	0.0973226	0.334783	0.331407	0.227637
		7.57787	0.953755	0.229159	0.0854767	0.345038	0.316591	0.270183
		7.60854	0.973063	0.229289	0.0743901	0.349705	0.297113	0.304155
		7.63922	0.984769	0.230884	0.0648498	0.348096	0.275309	0.327866
		7.6699	0.988737	0.234297	0.0577699	0.340776	0.25492	0.340501
		7.70058	0.985353	0.239674	0.054002	0.329589	0.240669	0.342127
		7.73126	0.975458	0.246919	0.053909	0.317577	0.236761	0.333781
		7.76194	0.96025	0.255717	0.0570684	0.308621	0.244561	0.317612
		7.79262	0.941167	0.265586	0.0625407	0.306541	0.261571	0.297101
		7.8233	0.919731	0.27595	0.0693894	0.313707	0.282936	0.277285
		7.85398	0.897391	0.286204	0.0769506	0.32996	0.303623	0.26456
		7.88466	0.875359	0.295776	0.0848484	0.352753	0.319616	0.265186
		7.91534	0.854481	0.304164	0.0929227	0.378313	0.328203	0.282363
		7.94602	0.835162	0.310967	0.101155	0.402831	0.327932	0.314592
		7.9767	0.817371	0.315898	0.109606	0.423166	0.318502	0.35733
		8.00738	0.800715	0.318799	0.118368	0.437132	0.300656	0.405636
		8.03806	0.784573	0.319638	0.127523	0.443569	0.276112	0.455461
		8.06874	0.76825	0.318508	0.137111	0.442345	0.247501	0.503834
		8.09942	0.751113	0.315619	0.147109	0.434312	0.218332	0.548659
		8.1301	0.732684	0.311272	0.157425	0.421229	0.192836	0.58849
		8.16078	0.712687	0.305836	0.167898	0.405615	0.175302	0.622343
		8.19146	0.691038	0.299707	0.178312	0.390465	0.168417	0.64956
		8.22214	0.6678	0.293267	0.18841	0.37876	0.171487	0.669706
		8.25282	0.643115	0.286831	0.197915	0.372793	0.180885	0.682497
		8.2835	0.617146	0.280602	0.206552	0.373506	0.192418	0.687759
		8.31418	0.59003	0.274646	0.21406	0.380246	0.203035	0.685413
		8.34486	0.561874	0.268871	0.220213	0.391103	0.211184	0.675477
		8.37554	0.53278	0.26305	0.224831	0.403621	0.21656	0.658087
		8.40621	0.502914	0.256846	0.227788	0.415481	0.219745	0.633526
		8.43689	0.472592	0.249868	0.229019	0.424921	0.221844	0.602248
		8.46757	0.442362	0.241716	0.228521	0.430897	0.224126	0.564894
		8.49825	0.41306	0.23203	0.226356	0.433082	0.227664	0.522297
		8.52893	0.385802	0.220524	0.222643	0.431754	0.233057	0.47547
		8.55961	0.361884	0.207005	0.217555	0.427642	0.240296	0.425579
		8.59029	0.342538	0.191381	0.211307	0.421737	0.248831	0.373898
		8.62097	0.328593	0.173659	0.204149	0.415109	0.257753	0.321769
		8.65165	0.320133	0.153934	0.196348	0.408728	0.266008	0.270556
		8.68233	0.316341	0.132374	0.188181	0.403355	0.272563	0.221626
		8.71301	0.315661	0.109202	0.179918	0.399494	0.276508	0.176383
		8.74369	0.316187	0.0846792	0.171809	0.39742	0.277111	0.136432
		8.77437	0.31611	0.059087	0.164076	0.397257	0.273847	0.103999
		8.80505	0.314057	0.0327205	0.156899	0.399054	0.266406	0.0825342
		8.83573	0.309296	0.00594135	0.150414	0.40283	0.25471	0.0757502
		8.86641	0.301833	0.021247	0.144713	0.408544	0.238904	0.0829092
		8.89709	0.292438	0.0482032	0.139841	0.41603	0.219352	0.0984961
		8.92777	0.282595	0.0748006	0.135805	0.424908	0.196612	0.117983
		8.95845	0.274331	0.10075	0.132575	0.434528	0.171403	0.139362
		8.98913	0.269854	0.125773	0.130097	0.44397	0.144566	0.161982
		9.01981	0.270974	0.149599	0.128291	0.452122	0.117023	0.18566
		9.05049	0.278501	0.17197	0.127061	0.457786	0.0897791	0.210264
		9.08117	0.291982	0.192656	0.126292	0.459826	0.0640184	0.235538
		9.11185	0.309954	0.211468	0.125857	0.457293	0.0416113	0.261064
		9.14253	0.330493	0.228276	0.125623	0.449544	0.0272033	0.286266
		9.17321	0.351719	0.243023	0.12545	0.43632	0.028394	0.310456
		9.20388	0.372087	0.255743	0.125203	0.417798	0.0394911	0.332871
		9.23456	0.390488	0.266561	0.124754	0.394609	0.0511715	0.352723
		9.26524	0.406245	0.275697	0.123996	0.36783	0.0602464	0.369242
		9.29592	0.419038	0.283443	0.122838	0.338931	0.0656104	0.381716
		9.3266	0.428811	0.290136	0.121218	0.309688	0.0667627	0.389533
		9.35728	0.435667	0.296117	0.119098	0.282027	0.0635031	0.392214
		9.38796	0.439769	0.301676	0.116467	0.25776	0.0559019	0.389452
		9.41864	0.441255	0.307003	0.113335	0.238211	0.0443921	0.381131
		9.44932	0.440188	0.312151	0.109726	0.223823	0.0301892	0.367353
		9.48	0.43653	0.317015	0.105677	0.213962	0.0181404	0.348439
		9.51068	0.430164	0.321336	0.101225	0.207124	0.0236848	0.324932
		9.54136	0.420928	0.324735	0.0964048	0.201484	0.0425947	0.297575
		9.57204	0.408677	0.326756	0.0912422	0.19549	0.0640473	0.267287
		9.60272	0.393343	0.32692	0.085756	0.18828	0.0849639	0.235113
		9.6334	0.37499	0.32478	0.0799598	0.179913	0.103764	0.202179
		9.66408	0.353865	0.319968	0.0738712	0.171458	0.119289	0.169629
		9.69476	0.330439	0.312229	0.0675263	0.164927	0.13067	0.138561
		9.72544	0.305454	0.301451	0.0610011	0.16288	0.137347	0.109966
		9.75612	0.279988	0.287676	0.0544441	0.167483	0.139083	0.0846654
		9.7868	0.25556	0.27111	0.0481226	0.179407	0.135984	0.0632626
		9.81748	0.234253	0.25212	0.0424853	0.197513	0.12849	0.0461261
		9.84816	0.218761	0.231237	0.0382115	0.219532	0.117366	0.0334581
		9.87884	0.212083	0.209151	0.036128	0.242952	0.103689	0.0255508
		9.90952	0.216612	0.186717	0.0368278	0.265521	0.0888799	0.0230037
		9.9402	0.233066	0.164969	0.0402187	0.285415	0.0747946	0.0258673
		9.97088	0.260317	0.145129	0.0455955	0.301259	0.0638427	0.0493103

## Sheet: Figure 2d
			Fe-poN-C/Fe	Fit
		R (A)	FT-EXAFS (a.u.)	FT-EXAFS (a.u.)
		0	0.225688	0.211487
		0.0306796	0.24534	0.233149
		0.0613592	0.292333	0.283921
		0.0920388	0.346243	0.34098
		0.122718	0.392528	0.389201
		0.153398	0.422636	0.42005
		0.184078	0.432022	0.429109
		0.214757	0.419282	0.415135
		0.245437	0.386132	0.380045
		0.276117	0.338162	0.3297
		0.306796	0.286812	0.276071
		0.337476	0.252205	0.240569
		0.368155	0.257388	0.247593
		0.398835	0.304425	0.297436
		0.429515	0.372648	0.367049
		0.460194	0.441449	0.435506
		0.490874	0.497148	0.489611
		0.521553	0.531202	0.521485
		0.552233	0.53901	0.527366
		0.582913	0.520064	0.507911
		0.613592	0.479372	0.46983
		0.644272	0.430773	0.429187
		0.674952	0.401493	0.413995
		0.705631	0.426224	0.453291
		0.736311	0.517413	0.551373
		0.76699	0.656181	0.688598
		0.79767	0.817751	0.842764
		0.82835	0.983796	0.997357
		0.859029	1.1422	1.14143
		0.889709	1.28593	1.26905
		0.920388	1.41289	1.37953
		0.951068	1.52635	1.47796
		0.981748	1.63494	1.57518
		1.01243	1.75175	1.68642
		1.04311	1.89155	1.82772
		1.07379	2.06656	2.01098
		1.10447	2.28244	2.23983
		1.13515	2.53636	2.50864
		1.16583	2.81782	2.80438
		1.1965	3.1111	3.10964
		1.22718	3.39793	3.4053
		1.25786	3.65963	3.67255
		1.28854	3.87879	3.89426
		1.31922	4.04047	4.05609
		1.3499	4.13317	4.14727
		1.38058	4.14952	4.16128
		1.41126	4.08693	4.09632
		1.44194	3.94795	3.95572
		1.47262	3.74059	3.74807
		1.5033	3.47848	3.48742
		1.53398	3.18094	3.19321
		1.56466	2.87294	2.89009
		1.59534	2.58421	2.60689
		1.62602	2.34644	2.37365
		1.6567	2.1862	2.21495
		1.68738	2.11435	2.14025
		1.71806	2.1191	2.13814
		1.74874	2.17124	2.18122
		1.77942	2.23733	2.23807
		1.8101	2.29018	2.28292
		1.84078	2.31292	2.29956
		1.87146	2.29913	2.28166
		1.90214	2.25173	2.23179
		1.93282	2.18154	2.16008
		1.9635	2.10548	2.08256
		1.99418	2.04364	2.01849
		2.02485	2.0146	1.98609
		2.05553	2.02967	1.99712
		2.08621	2.08886	2.05281
		2.11689	2.18154	2.14403
		2.14757	2.2911	2.25547
		2.17825	2.40028	2.37062
		2.20893	2.49462	2.47529
		2.23961	2.5639	2.55898
		2.27029	2.60222	2.61509
		2.30097	2.60755	2.64042
		2.33165	2.58081	2.6344
		2.36233	2.52501	2.59829
		2.39301	2.44424	2.53438
		2.42369	2.34289	2.44538
		2.45437	2.22491	2.3339
		2.48505	2.09349	2.20225
		2.51573	1.95095	2.05242
		2.54641	1.799	1.88622
		2.57709	1.6392	1.70558
		2.60777	1.4735	1.51289
		2.63845	1.30479	1.31117
		2.66913	1.13729	1.10425
		2.69981	0.97681	0.896755
		2.73049	0.830702	0.693939
		2.76117	0.707344	0.501462
		2.79184	0.614496	0.325208
		2.82252	0.556015	0.171847
		2.8532	0.528577	0.0603051
		2.88388	0.52255	0.0889107
		2.91456	0.527447	0.155924
		2.94524	0.536834	0.198621
		2.97592	0.549676	0.21402
		3.0066	0.568891	0.204117
		3.03728	0.598422	0.172714
		3.06796	0.64006	0.124763
		3.09864	0.691599	0.0660453
		3.12932	0.747133	0.010034
		3.16	0.798714	0.0633187
		3.19068	0.838082	0.120689
		3.22136	0.857895	0.168053
		3.25204	0.852449	0.201886
		3.28272	0.818053	0.220081
		3.3134	0.753195	0.221891
		3.34408	0.658537	0.207903
		3.37476	0.536783	0.179952
		3.40544	0.392436	0.141025
		3.43612	0.231463	0.0954116
		3.4668	0.061197	0.051112
		3.49748	0.112746	0.0394682
		3.52816	0.280073	0.0738134
		3.55884	0.434982	0.111577
		3.58952	0.571001	0.141515
		3.62019	0.682978	0.160409
		3.65087	0.767268	0.167001
		3.68155	0.821915	0.161268
		3.71223	0.846745	0.144241
		3.74291	0.843377	0.1179
		3.77359	0.815161	0.085231
		3.80427	0.767077	0.0512662
		3.83495	0.705624	0.0317919
		3.86563	0.638689	0.0499047
		3.89631	0.575272	0.0791634
		3.92699	0.524651	0.104712
		3.95767	0.49434	0.122773
		3.98835	0.487114	0.131853
		4.01903	0.499592	0.13155
		4.04971	0.524417	0.12232
		4.08039	0.55395	0.105357
		4.11107	0.582508	0.0825378
		4.14175	0.6068	0.0565745
		4.17243	0.625551	0.0326469
		4.20311	0.638933	0.0267602
		4.23379	0.648042	0.0439635
		4.26447	0.654458	0.0639391
		4.29515	0.659879	0.079792
		4.32583	0.665832	0.0895289
		4.35651	0.673464	0.0924639
		4.38719	0.683422	0.0886605
		4.41786	0.695809	0.0787756
		4.44854	0.710227	0.063979
		4.47922	0.725848	0.0459618
		4.5099	0.741536	0.0274829
		4.54058	0.755966	0.0169728
		4.57126	0.767754	0.0264609
		4.60194	0.77558	0.0416804
		4.63262	0.778307	0.0547682
		4.6633	0.775074	0.063799
		4.69398	0.765381	0.0680744
		4.72466	0.749139	0.067477
		4.75534	0.726684	0.0623246
		4.78602	0.698765	0.0532924
		4.8167	0.66649	0.0413501
		4.84738	0.631241	0.0277543
		4.87806	0.594562	0.0145034
		4.90874	0.558023	0.00950555
		4.93942	0.523081	0.0185202
		4.9701	0.490938	0.0284563
		5.00078	0.462435	0.0360306
		5.03146	0.438003	0.0405077
		5.06214	0.417672	0.0417017
		5.09282	0.401161	0.0397577
		5.1235	0.387985	0.0350924
		5.15418	0.377572	0.0283685
		5.18486	0.369332	0.020548
		5.21553	0.362686	0.0133271
		5.24621	0.357055	0.0106639
		5.27689	0.351849	0.0147285
		5.30757	0.346461	0.0207045
		5.33825	0.340292	0.0258456
		5.36893	0.332794	0.0292779
		5.39961	0.323528	0.0307082
		5.43029	0.312219	0.0301287
		5.46097	0.298799	0.0277327
		5.49165	0.283441	0.0238759
		5.52233	0.266569	0.019063
		5.55301	0.248856	0.0139986
		5.58369	0.231211	0.00984627
		5.61437	0.214742	0.00854021
		5.64505	0.200677	0.0104794
		5.67573	0.190229	0.0134192
		5.70641	0.184373	0.0158886
		5.73709	0.183608	0.0173498
		5.76777	0.18783	0.017644
		5.79845	0.196429	0.0168026
		5.82913	0.208539	0.0149849
		5.85981	0.22327	0.0124591
		5.89049	0.239843	0.00962258
		5.92117	0.25761	0.00712057
		5.95185	0.276022	0.00601672
		5.98253	0.294584	0.00689373
		6.0132	0.312822	0.00873964
		6.04388	0.330262	0.0105274
		6.07456	0.346427	0.0117851
		6.10524	0.360849	0.0123207
		6.13592	0.373082	0.0120836
		6.1666	0.382729	0.0111203
		6.19728	0.389455	0.00956322
		6.22796	0.393014	0.0076478
		6.25864	0.393266	0.00579106
		6.28932	0.390199	0.00475678
		6.32	0.383954	0.00524349
		6.35068	0.374854	0.00672954
		6.38136	0.363446	0.008341
		6.41204	0.350539	0.00960868
		6.44272	0.337255	0.0103117
		6.4734	0.325049	0.0103582
		6.50408	0.315668	0.00975037
		6.53476	0.31099	0.00858304
		6.56544	0.312697	0.0070695
		6.59612	0.321872	0.00562532
		6.6268	0.338713	0.00497066
		6.65748	0.362534	0.00563183
		6.68816	0.392044	0.00713532
		6.71884	0.425686	0.00875921
		6.74952	0.461891	0.0100726
		6.7802	0.499215	0.0108469
		6.81087	0.536378	0.0109723
		6.84155	0.572257	0.0104307
		6.87223	0.605862	0.00929243
		6.90291	0.636306	0.00773132
		6.93359	0.662795	0.0060809
		6.96427	0.68462	0.00495982
		6.99495	0.701178	0.00509657
		7.02563	0.712009	0.00633648
		7.05631	0.716858	0.0078907
		7.08699	0.715748	0.00922736
		7.11767	0.709077	0.0100822
		7.14835	0.69771	0.0103422
		7.17903	0.683059	0.010006
		7.20971	0.667125	0.00918339
		7.24039	0.65243	0.00811948
		7.27107	0.641811	0.0072313
		7.30175	0.637995	0.00703623
		7.33243	0.643027	0.00776802
		7.36311	0.657724	0.00912604
		7.39379	0.681427	0.010626
		7.42447	0.712171	0.0118931
		7.45515	0.747161	0.0126891
		7.48583	0.783325	0.0128816
		7.51651	0.817752	0.0124225
		7.54719	0.847983	0.0113361
		7.57787	0.87217	0.00971113
		7.60854	0.889136	0.00769632
		7.63922	0.898386	0.00551199
		7.6699	0.90006	0.00353979
		7.70058	0.894863	0.00265647
		7.73126	0.883943	0.00345415
		7.76194	0.868747	0.00476461
		7.79262	0.850839	0.00584063
		7.8233	0.831718	0.00646608
		7.85398	0.812627	0.00660226
		7.88466	0.794419	0.00631265
		7.91534	0.777485	0.00575762
		7.94602	0.761772	0.00520585
		7.9767	0.746881	0.00499747
		8.00738	0.732221	0.00534074
		8.03806	0.717173	0.0061132
		8.06874	0.701226	0.0070108
		8.09942	0.684058	0.00776589
		8.1301	0.665565	0.00820235
		8.16078	0.645824	0.00822418
		8.19146	0.625029	0.00780186
		8.22214	0.603401	0.00696506
		8.25282	0.58111	0.00580228
		8.2835	0.558219	0.00447737
		8.31418	0.534679	0.00330001
		8.34486	0.510367	0.00283892
		8.37554	0.485158	0.00340649
		8.40621	0.459031	0.00445826
		8.43689	0.432169	0.00548918
		8.46757	0.405037	0.00627682
		8.49825	0.378426	0.00673326
		8.52893	0.35342	0.00684278
		8.55961	0.331276	0.00664281
		8.59029	0.313189	0.00621656
		8.62097	0.299963	0.00568716
		8.65165	0.291702	0.00520367
		8.68233	0.28768	0.00490288
		8.71301	0.286496	0.00484338
		8.74369	0.286448	0.00496617
		8.77437	0.285935	0.00513767
		8.80505	0.283762	0.00522503
		8.83573	0.279314	0.00513703
		8.86641	0.272635	0.00483142
		8.89709	0.264438	0.00431032
		8.92777	0.25604	0.00361585
		8.95845	0.249204	0.002833
		8.98913	0.245804	0.00211392
		9.01981	0.247333	0.00172453
		9.05049	0.254418	0.00187419
		9.08117	0.266628	0.00234708
		9.11185	0.282695	0.00283781
		9.14253	0.300975	0.00319287
		9.17321	0.319856	0.00334892
		9.20388	0.338006	0.00328839
		9.23456	0.354459	0.00302398
		9.26524	0.368614	0.00259363
		9.29592	0.380176	0.00206263
		9.3266	0.38908	0.00154189
		9.35728	0.395402	0.0012331
		9.38796	0.399271	0.00133577
		9.41864	0.400797	0.00171715
		9.44932	0.400024	0.00213682
		9.48	0.396908	0.00247156
		9.51068	0.39133	0.00266872
		9.54136	0.383129	0.00271002
		9.57204	0.372157	0.0025999
		9.60272	0.358336	0.00236254
		9.6334	0.341707	0.0020436
		9.66408	0.322486	0.00171744
		9.69476	0.301098	0.00149473
		9.72544	0.278225	0.0014844
		9.75612	0.254867	0.00168299
		9.7868	0.23243	0.00197849
		9.81748	0.212834	0.00226349
		9.84816	0.198547	0.00247104
		9.87884	0.192298	0.00256463
		9.90952	0.196249	0.00252879
		9.9402	0.211036	0.00236484
		9.97088	0.235631	0.0020896

## Sheet: Figure 2e
	Fe-poN-C/Fe							Fe-poN-C(O)							Fe-poN-C(O)
	Binding energy (eV)	Raw peak	Cal peak	Background	Fe-poN	Graphitic N		Binding energy (eV)	Raw peak	Cal peak	Background	Fe-poN	Graphitic N		Binding energy (eV)	Raw peak	Cal peak	Background	Fe-pdN	Graphitic N	Pyridinic N
	411.44	4969.08	4969.08	4969.08	4969.08	4969.08		411.64	4802.9	4802.9	4802.9	4802.9	4802.9		411.48	4319.88	4319.9	4319.88	4319.88	4319.9	4319.88
	411.34	4998.33	4998.33	4998.33	4998.33	4998.33		411.54	4671.72	4671.72	4671.72	4671.72	4671.72		411.38	4222.87	4222.89	4222.87	4222.87	4222.89	4222.87
	411.24	4884	4884	4884	4884	4884		411.44	4672.62	4672.62	4672.62	4672.62	4672.62		411.28	4207.97	4207.99	4207.97	4207.97	4207.99	4207.97
	411.14	4972.23	4972.23	4972.23	4972.23	4972.23		411.34	4699.79	4699.79	4699.79	4699.79	4699.79		411.18	4236.75	4236.78	4236.75	4236.75	4236.78	4236.75
	411.04	5004.44	5004.44	5004.44	5004.44	5004.44		411.24	4685.8	4685.8	4685.8	4685.8	4685.8		411.08	4240.23	4240.26	4240.23	4240.23	4240.26	4240.23
	410.94	4907.4	4907.4	4907.4	4907.4	4907.4		411.14	4763.05	4763.05	4763.05	4763.05	4763.05		410.98	4273.44	4273.47	4273.44	4273.44	4273.47	4273.44
	410.84	4948.03	4948.03	4948.03	4948.03	4948.03		411.04	4797.78	4797.78	4797.78	4797.78	4797.78		410.88	4240.83	4240.87	4240.83	4240.83	4240.87	4240.83
	410.74	4923.84	4923.84	4923.84	4923.84	4923.84		410.94	4750.19	4750.19	4750.19	4750.19	4750.19		410.78	4144.01	4144.06	4144.01	4144.01	4144.06	4144.01
	410.64	4938.02	4938.02	4938.02	4938.02	4938.02		410.84	4564.19	4564.19	4564.19	4564.19	4564.19		410.68	4241.62	4241.67	4241.62	4241.62	4241.67	4241.62
	410.54	5005.84	5005.84	5005.84	5005.84	5005.84		410.74	4631.29	4631.29	4631.29	4631.29	4631.29		410.58	4285.7	4285.76	4285.7	4285.7	4285.76	4285.7
	410.44	4995.47	4995.47	4995.47	4995.47	4995.47		410.64	4715.79	4715.79	4715.79	4715.79	4715.79		410.48	4315.84	4315.91	4315.84	4315.84	4315.91	4315.84
	410.34	4880.43	4880.43	4880.43	4880.43	4880.43		410.54	4728.78	4728.78	4728.78	4728.78	4728.78		410.38	4270.24	4315.05	4314.97	4314.97	4315.05	4314.97
	410.24	4926.51	4926.51	4926.51	4926.51	4926.51		410.44	4803.97	4803.97	4803.97	4803.97	4803.97		410.28	4298.99	4314.18	4314.09	4314.09	4314.18	4314.09
	410.14	4869.51	4869.51	4869.51	4869.51	4869.51		410.34	4736.74	4736.74	4736.74	4736.74	4736.74		410.18	4237.77	4313.32	4313.22	4313.22	4313.32	4313.22
	410.04	5019.52	5019.52	5019.52	5019.52	5019.52		410.24	4694.09	4694.09	4694.09	4694.09	4694.09		410.08	4256.65	4312.46	4312.34	4312.34	4312.46	4312.34
	409.94	4919.54	5019.42	5019.42	5019.42	5019.42		410.14	4688.65	4688.65	4688.65	4688.65	4688.65		409.98	4315.43	4311.61	4311.47	4311.47	4311.61	4311.47
	409.84	4932.84	5019.33	5019.32	5019.32	5019.33		410.04	4783.12	4783.12	4783.12	4783.12	4783.12		409.88	4249.11	4310.75	4310.59	4310.59	4310.75	4310.59
	409.74	4992.11	5019.23	5019.23	5019.23	5019.23		409.94	4678.14	4782.69	4782.69	4782.69	4782.69		409.78	4270.17	4309.9	4309.72	4309.72	4309.9	4309.72
	409.64	4945.56	5019.13	5019.13	5019.13	5019.13		409.84	4795.53	4782.26	4782.26	4782.26	4782.26		409.68	4302.04	4309.05	4308.85	4308.85	4309.05	4308.85
	409.54	4854.16	5019.03	5019.03	5019.03	5019.03		409.74	4775.63	4781.82	4781.82	4781.82	4781.82		409.58	4337.75	4308.2	4307.97	4307.97	4308.2	4307.97
	409.44	4866.88	5018.94	5018.93	5018.93	5018.94		409.64	4784.09	4781.39	4781.39	4781.39	4781.39		409.48	4225.15	4307.36	4307.1	4307.1	4307.36	4307.1
	409.34	4999.41	5018.84	5018.84	5018.84	5018.84		409.54	4769.51	4780.96	4780.96	4780.96	4780.96		409.38	4152.48	4306.52	4306.22	4306.22	4306.52	4306.22
	409.24	4948.68	5018.74	5018.74	5018.74	5018.74		409.44	4767.6	4780.53	4780.53	4780.53	4780.53		409.28	4188.93	4305.68	4305.35	4305.35	4305.68	4305.35
	409.14	4953.76	5018.64	5018.64	5018.64	5018.64		409.34	4792.53	4780.09	4780.09	4780.09	4780.09		409.18	4377.05	4304.85	4304.47	4304.47	4304.85	4304.47
	409.04	4893.91	5018.55	5018.54	5018.54	5018.55		409.24	4771.25	4779.66	4779.66	4779.66	4779.66		409.08	4303.95	4304.03	4303.6	4303.6	4304.03	4303.6
	408.94	5042.95	5018.45	5018.45	5018.45	5018.45		409.14	4792.98	4779.23	4779.23	4779.23	4779.23		408.98	4287.92	4303.21	4302.72	4302.72	4303.21	4302.72
	408.84	5072.37	5018.35	5018.35	5018.35	5018.35		409.04	4820.63	4778.8	4778.8	4778.8	4778.8		408.88	4262.16	4302.4	4301.85	4301.85	4302.4	4301.85
	408.74	4983.11	5018.26	5018.25	5018.25	5018.26		408.94	4751.95	4778.36	4778.36	4778.36	4778.36		408.78	4256.25	4301.59	4300.98	4300.98	4301.59	4300.98
	408.64	5122.61	5018.16	5018.15	5018.15	5018.16		408.84	4715.03	4777.93	4777.93	4777.93	4777.93		408.68	4244.24	4300.79	4300.1	4300.1	4300.79	4300.1
	408.54	5098.66	5018.07	5018.05	5018.05	5018.07		408.74	4840.23	4777.5	4777.5	4777.5	4777.5		408.58	4291.41	4300	4299.23	4299.23	4300	4299.23
	408.44	5008.99	5017.97	5017.96	5017.96	5017.97		408.64	4827.93	4777.07	4777.07	4777.07	4777.07		408.48	4256.92	4299.22	4298.35	4298.35	4299.22	4298.35
	408.34	4988.6	5017.88	5017.86	5017.86	5017.88		408.54	4715.47	4776.63	4776.63	4776.63	4776.63		408.38	4212.22	4298.45	4297.48	4297.48	4298.45	4297.48
	408.24	4924.4	5017.79	5017.76	5017.76	5017.79		408.44	4720.02	4776.2	4776.2	4776.2	4776.2		408.28	4201.08	4297.69	4296.6	4296.6	4297.69	4296.6
	408.14	4969.91	5017.69	5017.66	5017.66	5017.69		408.34	4776.65	4775.77	4775.77	4775.77	4775.77		408.18	4170.81	4296.95	4295.73	4295.73	4296.95	4295.73
	408.04	5081.44	5017.6	5017.57	5017.57	5017.6		408.24	4756.31	4775.34	4775.34	4775.34	4775.34		408.08	4251.33	4296.22	4294.86	4294.86	4296.22	4294.86
	407.94	5039.84	5017.51	5017.47	5017.47	5017.51		408.14	4752.77	4774.9	4774.9	4774.9	4774.9		407.98	4231.19	4295.5	4293.98	4293.98	4295.5	4293.98
	407.84	4888.13	5017.42	5017.37	5017.37	5017.42		408.04	4826.96	4774.47	4774.47	4774.47	4774.47		407.88	4251.22	4294.8	4293.11	4293.11	4294.8	4293.11
	407.74	4832.61	5017.34	5017.27	5017.27	5017.34		407.94	4736.16	4774.04	4774.04	4774.04	4774.04		407.78	4369.81	4294.11	4292.23	4292.23	4294.11	4292.23
	407.64	4955.64	5017.25	5017.18	5017.18	5017.25		407.84	4759.73	4773.61	4773.61	4773.61	4773.61		407.68	4351.89	4293.45	4291.36	4291.36	4293.45	4291.36
	407.54	5048.36	5017.17	5017.08	5017.08	5017.17		407.74	4765.49	4773.17	4773.17	4773.17	4773.17		407.58	4316.6	4292.8	4290.48	4290.48	4292.8	4290.48
	407.44	4891.79	5017.09	5016.98	5016.98	5017.09		407.64	4665.5	4772.74	4772.74	4772.74	4772.74		407.48	4250.22	4292.18	4289.61	4289.61	4292.18	4289.61
	407.34	4975.31	5017.02	5016.88	5016.88	5017.02		407.54	4768.93	4772.31	4772.31	4772.31	4772.31		407.38	4214.49	4291.58	4288.73	4288.73	4291.58	4288.73
	407.24	5023.07	5016.94	5016.79	5016.79	5016.94		407.44	4595.24	4771.88	4771.88	4771.88	4771.88		407.28	4373.44	4291.01	4287.86	4287.86	4291.01	4287.86
	407.14	4912.65	5016.88	5016.69	5016.69	5016.88		407.34	4772.09	4771.44	4771.44	4771.44	4771.44		407.18	4290.53	4290.46	4286.99	4286.99	4290.46	4286.99
	407.04	4937.15	5016.82	5016.59	5016.59	5016.82		407.24	4680.9	4771.01	4771.01	4771.01	4771.01		407.08	4258.29	4289.95	4286.11	4286.11	4289.95	4286.11
	406.94	4995.87	5016.76	5016.49	5016.49	5016.76		407.14	4761.1	4770.58	4770.58	4770.58	4770.58		406.98	4339.83	4289.46	4285.24	4285.24	4289.46	4285.24
	406.84	4934.19	5016.72	5016.39	5016.39	5016.72		407.04	4833.15	4770.15	4770.15	4770.15	4770.15		406.88	4345.65	4289.01	4284.36	4284.36	4289.01	4284.36
	406.74	4987.76	5016.68	5016.3	5016.3	5016.68		406.94	4793.61	4769.71	4769.71	4769.71	4769.71		406.78	4184.33	4288.6	4283.49	4283.49	4288.6	4283.49
	406.64	5073.98	5016.65	5016.2	5016.2	5016.65		406.84	4741.36	4769.28	4769.28	4769.28	4769.28		406.68	4278.11	4288.23	4282.61	4282.61	4288.23	4282.61
	406.54	5014.87	5016.63	5016.1	5016.1	5016.63		406.74	4769.71	4768.85	4768.85	4768.85	4768.85		406.58	4327.67	4287.89	4281.74	4281.74	4287.89	4281.74
	406.44	5020.25	5016.63	5016	5016	5016.63		406.64	4795.83	4768.42	4768.42	4768.42	4768.42		406.48	4273.21	4287.6	4280.87	4280.87	4287.6	4280.87
	406.34	5085.1	5016.65	5015.91	5015.91	5016.65		406.54	4762.26	4767.98	4767.98	4767.98	4767.98		406.38	4223.39	4287.36	4279.99	4279.99	4287.36	4279.99
	406.24	5060.94	5016.68	5015.81	5015.81	5016.68		406.44	4720.18	4767.55	4767.55	4767.55	4767.55		406.28	4319.1	4287.17	4279.12	4279.12	4287.17	4279.12
	406.14	5008.95	5016.73	5015.71	5015.71	5016.73		406.34	4808.59	4767.12	4767.12	4767.12	4767.12		406.18	4270.37	4287.02	4278.24	4278.24	4287.02	4278.24
	406.04	5056.29	5016.8	5015.61	5015.61	5016.8		406.24	4747.15	4766.69	4766.69	4766.69	4766.69		406.08	4323.43	4286.94	4277.37	4277.37	4286.94	4277.37
	405.94	5090.37	5016.9	5015.52	5015.52	5016.9		406.14	4748.02	4766.26	4766.25	4766.25	4766.26		405.98	4260.82	4286.91	4276.49	4276.49	4286.91	4276.49
	405.84	4925.15	5017.02	5015.42	5015.42	5017.02		406.04	4711.78	4765.83	4765.82	4765.82	4765.83		405.88	4325.83	4286.94	4275.62	4275.62	4286.94	4275.62
	405.74	4958.78	5017.18	5015.32	5015.32	5017.18		405.94	4755.93	4765.39	4765.39	4765.39	4765.39		405.78	4235.4	4287.02	4274.74	4274.74	4287.02	4274.74
	405.64	5134.84	5017.38	5015.22	5015.22	5017.38		405.84	4828.42	4764.96	4764.96	4764.96	4764.96		405.68	4238.39	4287.19	4273.87	4273.87	4287.19	4273.87
	405.54	4953.27	5017.61	5015.12	5015.12	5017.61		405.74	4738.77	4764.54	4764.52	4764.52	4764.54		405.58	4262.86	4287.42	4273	4273	4287.42	4273
	405.44	5038.29	5017.9	5015.03	5015.03	5017.9		405.64	4789.46	4764.11	4764.09	4764.09	4764.11		405.48	4314.85	4287.71	4272.12	4272.12	4287.71	4272.12
	405.34	5107.93	5018.23	5014.93	5014.93	5018.23		405.54	4838.39	4763.68	4763.66	4763.66	4763.68		405.38	4336.75	4288.08	4271.25	4271.25	4288.08	4271.25
	405.24	5007.28	5018.62	5014.83	5014.83	5018.62		405.44	4843.41	4763.26	4763.23	4763.23	4763.26		405.28	4270.67	4288.54	4270.37	4270.37	4288.54	4270.37
	405.14	4884.25	5019.06	5014.73	5014.73	5019.06		405.34	4848.32	4762.84	4762.79	4762.79	4762.84		405.18	4274.2	4289.06	4269.5	4269.5	4289.06	4269.5
	405.04	4868.86	5019.58	5014.64	5014.64	5019.58		405.24	4727.69	4762.42	4762.36	4762.36	4762.42		405.08	4243.9	4289.65	4268.62	4268.62	4289.65	4268.62
	404.94	4924.16	5020.17	5014.54	5014.54	5020.17		405.14	4690.95	4762.01	4761.93	4761.93	4762.01		404.98	4307.96	4290.33	4267.75	4267.75	4290.33	4267.75
	404.84	4930.65	5020.84	5014.44	5014.44	5020.84		405.04	4768.71	4761.61	4761.5	4761.5	4761.61		404.88	4238.69	4291.11	4266.88	4266.88	4291.11	4266.88
	404.74	5137.56	5021.6	5014.34	5014.34	5021.6		404.94	4706.54	4761.21	4761.06	4761.06	4761.21		404.78	4301.42	4291.95	4266	4266	4291.95	4266
	404.64	5089.04	5022.46	5014.25	5014.25	5022.46		404.84	4633.71	4760.83	4760.63	4760.63	4760.83		404.68	4363.27	4292.86	4265.13	4265.13	4292.86	4265.13
	404.54	5047.06	5023.42	5014.15	5014.15	5023.42		404.74	4879.91	4760.47	4760.2	4760.2	4760.47		404.58	4268.71	4293.89	4264.25	4264.25	4293.89	4264.25
	404.44	4953.81	5024.48	5014.05	5014.05	5024.48		404.64	4817.32	4760.13	4759.77	4759.77	4760.13		404.48	4330.69	4294.99	4263.38	4263.38	4294.99	4263.38
	404.34	5019.04	5025.67	5013.95	5013.95	5025.67		404.54	4853.18	4759.81	4759.33	4759.33	4759.81		404.38	4299.42	4296.16	4262.5	4262.5	4296.16	4262.5
	404.24	5065.22	5026.99	5013.85	5013.85	5026.99		404.44	4761.6	4759.53	4758.9	4758.9	4759.53		404.28	4346.67	4297.41	4261.63	4261.63	4297.41	4261.63
	404.14	5037.94	5028.44	5013.76	5013.76	5028.44		404.34	4786.48	4759.3	4758.47	4758.47	4759.3		404.18	4304.89	4298.75	4260.75	4260.75	4298.75	4260.75
	404.04	5133.77	5030.03	5013.66	5013.66	5030.03		404.24	4846.62	4759.11	4758.04	4758.04	4759.11		404.08	4303.53	4300.16	4259.88	4259.88	4300.16	4259.88
	403.94	5129.53	5031.77	5013.56	5013.56	5031.77		404.14	4848.74	4759	4757.6	4757.6	4759		403.98	4313.85	4301.63	4259.01	4259.01	4301.63	4259.01
	403.84	5083.73	5033.66	5013.46	5013.46	5033.66		404.04	4794.87	4758.98	4757.17	4757.17	4758.98		403.88	4302.3	4303.19	4258.13	4258.13	4303.19	4258.13
	403.74	5051.63	5035.72	5013.37	5013.37	5035.72		403.94	4785.27	4759.06	4756.74	4756.74	4759.06		403.78	4275.07	4304.81	4257.26	4257.26	4304.81	4257.26
	403.64	5127.97	5037.94	5013.27	5013.27	5037.94		403.84	4816.79	4759.26	4756.31	4756.31	4759.26		403.68	4222.81	4306.47	4256.38	4256.38	4306.47	4256.38
	403.54	4992.1	5040.34	5013.17	5013.17	5040.34		403.74	4873.46	4759.64	4755.87	4755.87	4759.64		403.58	4248.3	4308.19	4255.51	4255.51	4308.19	4255.51
	403.44	5090.59	5042.91	5013.07	5013.07	5042.91		403.64	4869.78	4760.19	4755.44	4755.44	4760.19		403.48	4177.86	4309.96	4254.63	4254.63	4309.96	4254.63
	403.34	5053.86	5045.65	5012.98	5012.98	5045.65		403.54	4781.29	4760.98	4755.01	4755.01	4760.98		403.38	4278.6	4311.76	4253.76	4253.76	4311.76	4253.76
	403.24	5115.17	5048.56	5012.88	5012.88	5048.56		403.44	4788.94	4762.03	4754.58	4754.58	4762.03		403.28	4351.67	4313.59	4252.89	4252.89	4313.59	4252.89
	403.14	5065.67	5051.64	5012.78	5012.78	5051.64		403.34	4845.23	4763.41	4754.14	4754.14	4763.41		403.18	4228.15	4315.44	4252.01	4252.01	4315.44	4252.01
	403.04	5055.56	5054.89	5012.68	5012.68	5054.89		403.24	4851.63	4765.16	4753.71	4753.71	4765.16		403.08	4293.9	4317.29	4251.14	4251.14	4317.29	4251.14
	402.94	5037.47	5058.3	5012.58	5012.58	5058.3		403.14	4719.57	4767.34	4753.28	4753.28	4767.34		402.98	4335.13	4319.15	4250.26	4250.26	4319.15	4250.26
	402.84	5063.47	5061.86	5012.49	5012.49	5061.86		403.04	4649.63	4770.05	4752.85	4752.85	4770.05		402.88	4385	4320.99	4249.39	4249.39	4320.99	4249.39
	402.74	5066.66	5065.55	5012.39	5012.39	5065.55		402.94	4694.31	4773.3	4752.41	4752.41	4773.3		402.78	4370.13	4322.8	4248.51	4248.52	4322.8	4248.51
	402.64	5044.26	5069.35	5012.29	5012.29	5069.35		402.84	4807.68	4777.25	4751.98	4751.98	4777.25		402.68	4246.38	4324.58	4247.64	4247.65	4324.57	4247.64
	402.54	5026.07	5073.26	5012.19	5012.19	5073.26		402.74	4835.08	4781.88	4751.55	4751.55	4781.88		402.58	4225.87	4326.31	4246.76	4246.78	4326.29	4246.76
	402.44	5169.11	5077.25	5012.1	5012.1	5077.25		402.64	4793.37	4787.41	4751.12	4751.12	4787.41		402.48	4345.3	4328	4245.89	4245.93	4327.96	4245.89
	402.34	5104.12	5081.29	5012	5012	5081.29		402.54	4827.47	4793.76	4750.68	4750.68	4793.76		402.38	4285.12	4329.6	4245.02	4245.09	4329.53	4245.02
	402.24	5097.22	5085.36	5011.9	5011.9	5085.36		402.44	4775.39	4801.15	4750.25	4750.25	4801.15		402.28	4280.56	4331.14	4244.14	4244.27	4331.01	4244.14
	402.14	5114.09	5089.42	5011.8	5011.8	5089.42		402.34	4885.47	4809.54	4749.82	4749.82	4809.54		402.18	4305.52	4332.63	4243.27	4243.5	4332.4	4243.27
	402.04	4996.57	5093.44	5011.71	5011.71	5093.44		402.24	4796.88	4819.06	4749.39	4749.39	4819.06		402.08	4276.64	4334.07	4242.39	4242.8	4333.67	4242.39
	401.94	5029.87	5097.39	5011.61	5011.61	5097.38		402.14	4793.12	4829.73	4748.95	4748.96	4829.73		401.98	4352.65	4335.48	4241.52	4242.21	4334.78	4241.52
	401.84	5097.68	5101.22	5011.51	5011.51	5101.22		402.04	4776.86	4841.54	4748.52	4748.52	4841.54		401.88	4363.36	4336.95	4240.64	4241.82	4335.77	4240.64
	401.74	4986.58	5104.91	5011.41	5011.42	5104.91		401.94	4831.4	4854.56	4748.09	4748.09	4854.56		401.78	4317.39	4338.59	4239.77	4241.73	4336.63	4239.77
	401.64	5119.47	5108.42	5011.32	5011.32	5108.41		401.84	4924.55	4868.64	4747.66	4747.66	4868.64		401.68	4331.37	4340.48	4238.9	4242.1	4337.28	4238.9
	401.54	5140.47	5111.7	5011.22	5011.23	5111.68		401.74	4827.84	4883.84	4747.23	4747.23	4883.84		401.58	4387.61	4342.88	4238.02	4243.15	4337.75	4238.02
	401.44	5006.85	5114.72	5011.12	5011.15	5114.69		401.64	4953.86	4899.87	4746.79	4746.79	4899.87		401.48	4369.81	4346.12	4237.15	4245.21	4338.06	4237.15
	401.34	5009.11	5117.45	5011.02	5011.08	5117.4		401.54	4865.06	4916.73	4746.36	4746.36	4916.73		401.38	4352.63	4350.62	4236.27	4248.7	4338.2	4236.27
	401.24	5138.42	5119.87	5010.92	5011.02	5119.78		401.44	4781.95	4934.08	4745.93	4745.93	4934.08		401.28	4348.33	4356.87	4235.4	4254.19	4338.07	4235.4
	401.14	5129.31	5121.96	5010.83	5011	5121.79		401.34	4823.48	4951.7	4745.5	4745.5	4951.7		401.18	4416.36	4365.65	4234.52	4262.41	4337.77	4234.52
	401.04	5244.89	5123.72	5010.73	5011.04	5123.41		401.24	4985.76	4969.27	4745.06	4745.07	4969.27		401.08	4402.72	4377.86	4233.65	4274.23	4337.28	4233.65
	400.94	5121.44	5125.16	5010.63	5011.18	5124.61		401.14	5012.98	4986.43	4744.63	4744.64	4986.43		400.98	4447.26	4394.46	4232.77	4290.68	4336.55	4232.78
	400.84	5101.53	5126.32	5010.53	5011.47	5125.39		401.04	5054.41	5002.8	4744.2	4744.21	5002.78		400.88	4450.33	4416.66	4231.9	4312.97	4335.59	4231.9
	400.74	5137.24	5127.28	5010.44	5012	5125.72		400.94	4987.44	5018.02	4743.77	4743.8	5017.98		400.78	4431.62	4445.6	4231.03	4342.17	4334.45	4231.03
	400.64	5214.04	5128.17	5010.34	5012.9	5125.61		400.84	4981.43	5031.6	4743.33	4743.42	5031.52		400.68	4510.02	4482.3	4230.15	4379.32	4333.12	4230.17
	400.54	5139.53	5129.16	5010.24	5014.35	5125.05		400.74	5026.41	5043.39	4742.9	4743.09	5043.2		400.58	4530.51	4527.36	4229.28	4425.09	4331.52	4229.31
	400.44	5157.63	5130.52	5010.14	5016.61	5124.05		400.64	5058.48	5052.77	4742.47	4742.87	5052.37		400.48	4619.24	4581.02	4228.4	4479.61	4329.73	4228.48
	400.34	5169.15	5132.61	5010.05	5020.03	5122.62		400.54	5011.94	5059.98	4742.04	4742.86	5059.15		400.38	4641.09	4642.57	4227.53	4542.16	4327.77	4227.69
	400.24	5147.81	5135.89	5009.95	5025.06	5120.78		400.44	5122.19	5064.49	4741.6	4743.27	5062.83		400.28	4727.97	4710.23	4226.65	4610.91	4325.63	4227
	400.14	5076.94	5140.96	5009.85	5032.27	5118.54		400.34	5027.14	5066.98	4741.17	4744.4	5063.75		400.18	4887.64	4780.97	4225.78	4682.78	4323.26	4226.49
	400.04	5167.73	5148.52	5009.75	5042.32	5115.95		400.24	5178.41	5067.57	4740.74	4746.82	5061.5		400.08	4898.28	4850.7	4224.91	4753.47	4320.74	4226.3
	399.94	5181.9	5159.35	5009.65	5055.98	5113.02		400.14	5166.79	5067.43	4740.31	4751.35	5056.39		399.98	4881.2	4914.29	4224.03	4817.58	4318.09	4226.68
	399.84	5234.7	5174.29	5009.56	5074.04	5109.8		400.04	5044.3	5067.89	4739.87	4759.34	5048.43		399.88	4998	4966.4	4223.16	4869.44	4315.26	4228.01
	399.74	5146.17	5194.12	5009.46	5097.26	5106.32		399.94	5034.4	5071.05	4739.44	4772.61	5037.88		399.78	4941.95	5002.58	4222.28	4903.96	4312.29	4230.9
	399.64	5230.13	5219.43	5009.36	5126.19	5102.61		399.84	5132.31	5079.7	4739.01	4793.59	5025.11		399.68	5023.66	5019.97	4221.41	4917.43	4309.21	4236.15
	399.54	5265.4	5250.48	5009.26	5161.03	5098.71		399.74	5143.5	5097.09	4738.58	4825.32	5010.35		399.58	4983.72	5018.14	4220.53	4908.3	4306.03	4244.87
	399.44	5239.05	5286.95	5009.17	5201.44	5094.67		399.64	5212.12	5127.12	4738.14	4871.13	4994.14		399.48	5003.24	4999.29	4219.66	4877.48	4302.72	4258.4
	399.34	5312.08	5327.77	5009.07	5246.32	5090.52		399.54	5145.78	5173.17	4737.71	4934.17	4976.71		399.38	4928.55	4968.11	4218.78	4828.16	4299.35	4278.17
	399.24	5440.39	5371.01	5008.97	5293.68	5086.3		399.44	5293.29	5237.99	4737.28	5016.64	4958.62		399.28	4902.5	4930.67	4217.91	4765.14	4295.91	4305.44
	399.14	5356.82	5413.82	5008.87	5340.65	5082.05		399.34	5258.11	5321.4	4736.85	5118.09	4940.15		399.18	4820.68	4893.17	4217.04	4694	4292.41	4340.83
	399.04	5427	5452.63	5008.78	5383.62	5077.79		399.24	5427.96	5419.55	4736.41	5234.28	4921.68		399.08	4814.28	4860.47	4216.16	4620.2	4288.85	4383.74
	398.94	5526.8	5483.59	5008.68	5418.72	5073.55		399.14	5433.03	5523.82	4735.98	5356.26	4903.54		398.98	4788.69	4834.9	4215.29	4548.47	4285.28	4431.73
	398.84	5518.41	5503.13	5008.58	5442.33	5069.38		399.04	5544.85	5620.89	4735.55	5470.49	4885.95		398.88	4872.16	4815.3	4214.41	4482.24	4281.68	4480.2
	398.74	5501.56	5508.65	5008.48	5451.86	5065.28		398.94	5582.86	5694.78	4735.12	5560.75	4869.14		398.78	4823.3	4797.39	4213.54	4423.67	4278.08	4522.72
	398.64	5519.15	5499.07	5008.38	5446.17	5061.28		398.84	5651.05	5730.12	4734.68	5611.51	4853.29		398.68	4771.91	4775.22	4212.66	4373.75	4274.48	4552.32
	398.54	5440.16	5475.05	5008.29	5425.93	5057.4		398.74	5767.02	5717.6	4734.25	5613.39	4838.46		398.58	4729.29	4743.27	4211.79	4332.56	4270.89	4563.4
	398.44	5397.91	5438.87	5008.19	5393.4	5053.66		398.64	5751.94	5657.16	4733.82	5566.16	4824.82		398.48	4693.32	4698.63	4210.92	4299.53	4267.32	4553.61
	398.34	5409.36	5393.95	5008.09	5351.97	5050.07		398.54	5581.74	5557.36	4733.39	5478.48	4812.26		398.38	4707.19	4642.16	4210.04	4273.72	4263.8	4524.72
	398.24	5377.01	5344.16	5007.99	5305.51	5046.64		398.44	5328.92	5433.1	4732.95	5365.08	4800.97		398.28	4561.92	4577.94	4209.17	4254	4260.31	4481.97
	398.14	5284.95	5293.23	5007.9	5257.75	5043.37		398.34	5388.33	5300.48	4732.52	5242.28	4790.72		398.18	4614.65	4511.75	4208.29	4239.23	4256.86	4432.24
	398.04	5272.07	5244.26	5007.8	5211.79	5040.27		398.24	5308.31	5173.73	4732.09	5124.15	4781.67		398.08	4472.39	4449.13	4207.42	4228.38	4253.47	4382.11
	397.94	5254.6	5199.5	5007.7	5169.85	5037.35		398.14	5056.28	5062.17	4731.66	5020.25	4773.58		397.98	4392.27	4394.03	4206.54	4220.48	4250.16	4336.48
	397.84	5111.18	5160.26	5007.6	5133.26	5034.6		398.04	4966.4	4970.34	4731.22	4935.06	4766.5		397.88	4415.1	4348.43	4205.67	4214.76	4246.9	4298.11
	397.74	5066.77	5127.07	5007.51	5102.55	5032.02		397.94	4935.74	4898.72	4730.79	4869.24	4760.28		397.78	4378.24	4312.59	4204.79	4210.61	4243.7	4267.87
	397.64	5095.69	5099.86	5007.41	5077.65	5029.61		397.84	4987.41	4845.45	4730.36	4820.93	4754.87		397.68	4299.63	4285.6	4203.92	4207.57	4240.59	4245.28
	397.54	5122.48	5078.14	5007.31	5058.08	5027.37		397.74	4918.35	4807.34	4729.93	4787.07	4750.19		397.58	4259.18	4265.93	4203.05	4205.29	4237.56	4229.17
	397.44	5138.95	5061.19	5007.21	5043.11	5025.29		397.64	4720.49	4780.98	4729.49	4764.33	4746.14		397.48	4266.99	4251.87	4202.17	4203.53	4234.6	4218.08
	397.34	4953.76	5048.22	5007.11	5031.97	5023.37		397.54	4772.03	4763.23	4729.06	4749.61	4742.68		397.38	4284.79	4241.87	4201.3	4202.1	4231.71	4210.65
	397.24	4965.09	5038.44	5007.02	5023.87	5021.59		397.44	4749.48	4751.4	4728.63	4740.35	4739.68		397.28	4283.36	4234.7	4200.42	4200.89	4228.93	4205.73
	397.14	5028.61	5031.15	5006.92	5018.12	5019.95		397.34	4687.65	4743.61	4728.2	4734.66	4737.15		397.18	4242.51	4229.4	4199.55	4199.82	4226.22	4202.45
	397.04	4870.29	5025.74	5006.82	5014.11	5018.45		397.24	4691.08	4738.39	4727.76	4731.21	4734.95		397.08	4341.87	4225.27	4198.67	4198.82	4223.59	4200.21
	396.94	5069.77	5021.73	5006.72	5011.38	5017.08		397.14	4642.67	4734.86	4727.33	4729.11	4733.09		396.98	4252.25	4221.91	4197.8	4197.88	4221.04	4198.59
	396.84	5138.23	5018.73	5006.63	5009.54	5015.82		397.04	4673.56	4732.36	4726.9	4727.78	4731.47		396.88	4253.23	4219.02	4196.93	4196.97	4218.58	4197.31
	396.74	5100.72	5016.46	5006.53	5008.31	5014.67		396.94	4692.12	4730.51	4726.47	4726.9	4730.09		396.78	4168.42	4216.41	4196.05	4196.07	4216.2	4196.24
	396.64	4996.08	5014.7	5006.43	5007.5	5013.63		396.84	4655.16	4729.08	4726.03	4726.23	4728.88		396.68	4268.44	4213.98	4195.18	4195.19	4213.88	4195.26
	396.54	5052.4	5013.31	5006.33	5006.97	5012.68		396.74	4743.07	4727.92	4725.6	4725.69	4727.83		396.58	4217.9	4211.71	4194.3	4194.31	4211.67	4194.34
	396.44	4994.25	5012.19	5006.24	5006.6	5011.82		396.64	4819.73	4726.94	4725.17	4725.21	4726.9		396.48	4186.26	4209.54	4193.43	4193.43	4209.52	4193.44
	396.34	4977.23	5011.25	5006.14	5006.35	5011.04		396.54	4790.65	4726.09	4724.74	4724.75	4726.08		396.38	4221.61	4207.45	4192.55	4192.56	4207.44	4192.56
	396.24	4889.02	5010.45	5006.04	5006.16	5010.33		396.44	4760.6	4725.35	4724.3	4724.31	4725.34		396.28	4160.9	4205.43	4191.68	4191.68	4205.43	4191.68
	396.14	4924.69	5009.76	5005.94	5006.01	5009.69		396.34	4665.66	4724.66	4723.87	4723.87	4724.66		396.18	4141.41	4203.51	4190.8	4190.81	4203.51	4190.81
	396.04	5032.9	5009.15	5005.85	5005.88	5009.11		396.24	4680.42	4724.04	4723.44	4723.44	4724.04		396.08	4217.01	4201.64	4189.93	4189.93	4201.64	4189.93
	395.94	5013.1	5008.61	5005.75	5005.77	5008.59		396.14	4794.18	4723.46	4723.01	4723.01	4723.46		395.98	4187.88	4199.83	4189.06	4189.06	4199.83	4189.06
	395.84	4921.97	5008.13	5005.65	5005.66	5008.12		396.04	4739.28	4722.92	4722.57	4722.57	4722.92		395.88	4253.79	4198.09	4188.18	4188.18	4198.09	4188.18
	395.74	4936.94	5007.69	5005.55	5005.56	5007.69		395.94	4774.32	4722.4	4722.14	4722.14	4722.4		395.78	4314.21	4196.41	4187.31	4187.31	4196.41	4187.31
	395.64	4930.17	5007.3	5005.45	5005.46	5007.3		395.84	4757.32	4721.9	4721.71	4721.71	4721.9		395.68	4146.01	4194.78	4186.43	4186.43	4194.78	4186.43
	395.54	4904.92	5006.95	5005.36	5005.36	5006.95		395.74	4783.09	4721.42	4721.28	4721.28	4721.42		395.58	4223.96	4193.19	4185.56	4185.56	4193.19	4185.56
	395.44	5000.86	5006.63	5005.26	5005.26	5006.63		395.64	4714.45	4720.95	4720.84	4720.84	4720.95		395.48	4266.51	4191.67	4184.68	4184.68	4191.67	4184.68
	395.34	4951.7	5006.34	5005.16	5005.16	5006.33		395.54	4687.95	4720.49	4720.41	4720.41	4720.49		395.38	4263.28	4190.2	4183.81	4183.81	4190.2	4183.81
	395.24	4987.74	5006.07	5005.06	5005.06	5006.07		395.44	4790.08	4720.04	4719.98	4719.98	4720.04		395.28	4132.86	4188.76	4182.94	4182.94	4188.76	4182.94
	395.14	4981.87	5005.82	5004.97	5004.97	5005.82		395.34	4764.76	4719.59	4719.55	4719.55	4719.59		395.18	4250.41	4187.37	4182.06	4182.06	4187.37	4182.06
	395.04	5045.99	5005.6	5004.87	5004.87	5005.6		395.24	4693.77	4719.14	4719.11	4719.11	4719.14		395.08	4203.72	4186.02	4181.19	4181.19	4186.02	4181.19
	394.94	4908.07	5005.39	5004.77	5004.77	5005.39		395.14	4641.69	4718.7	4718.68	4718.68	4718.7		394.98	4198.31	4184.71	4180.31	4180.31	4184.71	4180.31
	394.84	5016.22	5005.2	5004.67	5004.67	5005.2		395.04	4770.62	4718.26	4718.25	4718.25	4718.26		394.88	4223.98	4183.42	4179.44	4179.44	4183.42	4179.44
	394.74	4900.78	5005.02	5004.58	5004.58	5005.02		394.94	4781.27	4717.83	4717.82	4717.82	4717.83		394.78	4205.4	4182.18	4178.56	4178.56	4182.18	4178.56
	394.64	4977.03	5004.86	5004.48	5004.48	5004.86		394.84	4768.75	4717.39	4717.38	4717.38	4717.39		394.68	4087.2	4180.97	4177.69	4177.69	4180.97	4177.69
	394.54	5004.38	5004.7	5004.38	5004.38	5004.7		394.74	4742.09	4716.96	4716.95	4716.95	4716.96		394.58	4122.03	4179.78	4176.81	4176.81	4179.78	4176.81
	394.44	4915.88	4916.15	4915.88	4915.88	4916.15		394.64	4699.93	4716.52	4716.52	4716.52	4716.52		394.48	4236.84	4178.62	4175.94	4175.94	4178.62	4175.94
	394.34	4945.47	4945.69	4945.47	4945.47	4945.69		394.54	4651.17	4716.09	4716.09	4716.09	4716.09		394.38	4262.03	4177.48	4175.07	4175.07	4177.48	4175.07
	394.24	5063.01	5063.2	5063.01	5063.01	5063.2		394.44	4717.36	4715.66	4715.65	4715.65	4715.66		394.28	4255.1	4176.37	4174.19	4174.19	4176.37	4174.19
	394.14	4931.98	4932.14	4931.98	4931.98	4932.14		394.34	4630.77	4715.22	4715.22	4715.22	4715.22		394.18	4246	4175.28	4173.32	4173.32	4175.28	4173.32
	394.04	4901.57	4901.7	4901.57	4901.57	4901.7		394.24	4714.79	4714.79	4714.79	4714.79	4714.79		394.08	4203.43	4174.21	4172.44	4172.44	4174.21	4172.44
	393.94	5083.17	5083.28	5083.17	5083.17	5083.28		394.14	4675.34	4675.34	4675.34	4675.34	4675.34		393.98	4215.07	4173.15	4171.57	4171.57	4173.15	4171.57
	393.84	5065.77	5065.86	5065.77	5065.77	5065.86		394.04	4831.34	4831.34	4831.34	4831.34	4831.34		393.88	4174.75	4172.12	4170.69	4170.69	4172.12	4170.69
	393.74	5091.79	5091.86	5091.79	5091.79	5091.86		393.94	4880.5	4880.5	4880.5	4880.5	4880.5		393.78	4169.82	4171.09	4169.82	4169.82	4171.09	4169.82
	393.64	5079.63	5079.69	5079.63	5079.63	5079.69		393.84	4781.5	4781.5	4781.5	4781.5	4781.5		393.68	4298.58	4299.72	4298.58	4298.58	4299.72	4298.58
	393.54	5149.05	5149.1	5149.05	5149.05	5149.1		393.74	4776.87	4776.87	4776.87	4776.87	4776.87		393.58	4324.04	4325.06	4324.04	4324.04	4325.06	4324.04

## Sheet: Figure 2f
		Fe-poN-C/Fe	Fe-poN-C(O)	Fe-pdN-C(O)
	O atmotic content (%)	1.72	4.08	4.24

## Sheet: Figure 3a
		Fe-pdN-C(O)		Fe-poN-C(O)		Fe-poN-C/Fe
		Potential (V vs. RHE)	J (mA·cm-2)	Potential (V vs. RHE)	J (mA·cm-2)	Potential (V vs. RHE)	J (mA·cm-2)
		0.34981	-0.20834	0.34973	-0.54409	0.34973	-0.19197
		0.34559	-0.10721	0.34551	-0.44639	0.34551	-0.12373
		0.34052	-0.01573	0.34052	-0.35311	0.34036	-0.05844
		0.33552	0.06608	0.33552	-0.26426	0.33528	0.0039
		0.3306	0.13825	0.33052	-0.17983	0.33036	0.06328
		0.32552	0.20076	0.32545	-0.09983	0.32545	0.11971
		0.32053	0.25361	0.32053	-0.02426	0.32037	0.17318
		0.31561	0.2968	0.31545	0.04689	0.31537	0.2237
		0.31045	0.29218	0.31045	0.11361	0.31037	0.27126
		0.30546	0.31158	0.30546	0.17591	0.30546	0.31587
		0.30046	0.32701	0.30046	0.23378	0.30046	0.35753
		0.29554	0.34257	0.29554	0.28722	0.29538	0.39623
		0.29054	0.35844	0.29046	0.33624	0.29031	0.43198
		0.28547	0.37362	0.28554	0.38083	0.28531	0.46477
		0.28047	0.38817	0.28055	0.421	0.28039	0.49461
		0.27555	0.39775	0.27555	0.45674	0.27555	0.52149
		0.27055	0.40535	0.2704	0.45695	0.27055	0.5318
		0.26548	0.4131	0.26548	0.46896	0.26532	0.54059
		0.26048	0.42136	0.2604	0.48127	0.26048	0.54858
		0.25548	0.42963	0.25533	0.49381	0.25556	0.55636
		0.25056	0.43957	0.25041	0.50519	0.25033	0.56441
		0.24541	0.44629	0.24533	0.51545	0.24517	0.57344
		0.24049	0.45364	0.24049	0.52534	0.24041	0.58344
		0.23549	0.45739	0.23541	0.53455	0.23541	0.59445
		0.23042	0.46025	0.23034	0.54335	0.23018	0.60364
		0.2255	0.46696	0.2255	0.5542	0.22526	0.61228
		0.22042	0.47329	0.22034	0.56166	0.22042	0.62046
		0.2155	0.47961	0.21535	0.56892	0.21519	0.62799
		0.21051	0.48411	0.21019	0.57645	0.21019	0.63502
		0.20535	0.48478	0.20527	0.58302	0.20535	0.64172
		0.20043	0.48723	0.20035	0.59096	0.20035	0.64838
		0.19544	0.49056	0.19528	0.59952	0.19536	0.65486
		0.19044	0.49531	0.19036	0.6076	0.19036	0.66134
		0.18536	0.50084	0.18536	0.61633	0.18513	0.66779
		0.18044	0.51013	0.18029	0.62357	0.18029	0.67398
		0.17545	0.5114	0.17537	0.62696	0.17529	0.67998
		0.17053	0.51563	0.17037	0.6318	0.17037	0.68555
		0.1653	0.51893	0.16537	0.63636	0.1653	0.69113
		0.16045	0.52477	0.1603	0.64149	0.1603	0.69641
		0.15546	0.53157	0.1553	0.64773	0.15538	0.70142
		0.15046	0.53736	0.15015	0.65308	0.15038	0.70624
		0.14538	0.5445	0.14523	0.65894	0.14538	0.71098
		0.14046	0.54751	0.14031	0.6638	0.14031	0.71615
		0.13555	0.5481	0.13523	0.66647	0.13531	0.72156
		0.13039	0.5492	0.13024	0.668	0.13031	0.72738
		0.12539	0.55198	0.12524	0.6729	0.12524	0.73313
		0.12048	0.5576	0.12032	0.67669	0.12032	0.7388
		0.11548	0.56472	0.11532	0.68209	0.1154	0.74451
		0.11048	0.56763	0.11048	0.68743	0.1104	0.7501
		0.10533	0.567	0.10517	0.69333	0.10533	0.7558
		0.10049	0.57131	0.10025	0.69976	0.10025	0.76177
		0.09549	0.57665	0.09533	0.70695	0.09525	0.7681
		0.09049	0.58138	0.09034	0.71444	0.09018	0.77398
		0.08542	0.58634	0.08534	0.71946	0.08534	0.77957
		0.08034	0.59227	0.0805	0.72467	0.08042	0.78485
		0.07542	0.59503	0.07534	0.72973	0.07526	0.78976
		0.07042	0.59422	0.07027	0.73203	0.07035	0.79469
		0.06543	0.5959	0.06543	0.73684	0.06543	0.79951
		0.06051	0.60049	0.06035	0.74469	0.06043	0.8046
		0.05551	0.60699	0.05551	0.752	0.0552	0.80972
		0.05051	0.6136	0.05036	0.75816	0.05028	0.8149
		0.04544	0.61928	0.04536	0.7636	0.04536	0.82032
		0.04044	0.62371	0.04052	0.76995	0.04036	0.82574
		0.03544	0.6308	0.03552	0.77328	0.03521	0.83112
		0.03044	0.63516	0.03044	0.77713	0.03037	0.83654
		0.02537	0.63957	0.02545	0.77855	0.02537	0.84188
		0.02037	0.64388	0.02029	0.77868	0.02029	0.84672
		0.01545	0.6483	0.01537	0.77944	0.01537	0.85148
		0.01046	0.65429	0.01022	0.78436	0.01046	0.8558
		0.00546	0.65633	0.0053	0.78711	0.00538	0.85981
		0.00054	0.65628	0.00038	0.7904	0.00015	0.86399
		-0.00461	0.6615	-0.00461	0.79294	-0.00485	0.8685
		-0.00961	0.66544	-0.00985	0.79291	-0.00961	0.87352
		-0.01453	0.67375	-0.01477	0.7941	-0.01461	0.87856
		-0.01945	0.67664	-0.01953	0.79645	-0.01961	0.88366
		-0.02445	0.68256	-0.02476	0.80236	-0.0246	0.88864
		-0.02968	0.68961	-0.0296	0.80673	-0.02968	0.89361
		-0.03452	0.6965	-0.03483	0.81497	-0.03476	0.89878
		-0.0396	0.70121	-0.03975	0.82115	-0.03975	0.90428
		-0.04452	0.70681	-0.04459	0.82806	-0.04459	0.91027
		-0.04951	0.71045	-0.04975	0.83681	-0.04967	0.91641
		-0.05459	0.71702	-0.05459	0.84514	-0.05459	0.92268
		-0.05951	0.71766	-0.05966	0.85055	-0.05951	0.92859
		-0.06458	0.71762	-0.0645	0.85623	-0.06466	0.93478
		-0.06958	0.71824	-0.06966	0.86139	-0.06974	0.94154
		-0.0745	0.72394	-0.07458	0.86774	-0.07489	0.94902
		-0.07965	0.7292	-0.07958	0.87585	-0.07973	0.95736
		-0.08465	0.73864	-0.08465	0.87983	-0.08465	0.96591
		-0.08957	0.74764	-0.08965	0.88583	-0.08965	0.97433
		-0.09465	0.75324	-0.09472	0.89027	-0.09465	0.98283
		-0.09949	0.76148	-0.0998	0.89562	-0.09972	0.99103
		-0.10448	0.77232	-0.10487	0.90247	-0.10472	0.99869
		-0.10956	0.78131	-0.10995	0.90903	-0.10964	1.0052
		-0.11448	0.79045	-0.11479	0.9146	-0.11471	1.01074
		-0.11955	0.79586	-0.11979	0.92355	-0.11971	1.01526
		-0.12471	0.79942	-0.12486	0.92871	-0.12471	1.01839
		-0.12963	0.7954	-0.12986	0.93032	-0.1297	1.02021
		-0.13455	0.79845	-0.13478	0.93802	-0.1347	1.02171
		-0.13947	0.80177	-0.1397	0.94449	-0.13962	1.02309
		-0.14454	0.80958	-0.14493	0.94818	-0.1447	1.02457
		-0.14969	0.81902	-0.14977	0.95424	-0.14969	1.02684
		-0.15454	0.82949	-0.15469	0.95523	-0.15461	1.02907
		-0.15969	0.83809	-0.15781	0.95669	-0.15961	1.03126
		-0.16453	0.83797	-0.16453	0.96042	-0.16469	1.03457
		-0.16953	0.84416	-0.16953	0.96663	-0.16961	1.03844
		-0.17468	0.85269	-0.17445	0.97415	-0.17468	1.04307
		-0.1796	0.85946	-0.17952	0.98603	-0.17968	1.04823
		-0.18452	0.86857	-0.18452	0.99723	-0.18468	1.05443
		-0.18959	0.87427	-0.18952	1.00782	-0.18959	1.06169
		-0.19467	0.8772	-0.19459	1.01595	-0.19467	1.06967
		-0.19951	0.88371	-0.19959	1.02504	-0.19967	1.0784
		-0.20451	0.89421	-0.20459	1.03304	-0.20467	1.0884
		-0.20966	0.90533	-0.20958	1.04085	-0.20958	1.09935
		-0.21458	0.92105	-0.21458	1.04999	-0.21466	1.11181
		-0.21966	0.9354	-0.21958	1.05842	-0.21981	1.12532
		-0.2245	0.94988	-0.22473	1.06877	-0.22481	1.13874
		-0.22965	0.96229	-0.22957	1.07866	-0.22965	1.15202
		-0.23457	0.97382	-0.23473	1.08931	-0.23465	1.16537
		-0.23949	0.98725	-0.23972	1.10432	-0.23965	1.17802
		-0.24449	0.99827	-0.24472	1.11802	-0.24457	1.19076
		-0.24956	1.00727	-0.24972	1.12913	-0.24964	1.20335
		-0.25456	1.01897	-0.25472	1.14161	-0.25464	1.21653
		-0.25948	1.03175	-0.25964	1.15653	-0.25964	1.23065
		-0.26456	1.04307	-0.26487	1.17212	-0.26456	1.24654
		-0.26947	1.06031	-0.26971	1.18575	-0.26971	1.26449
		-0.27447	1.07865	-0.27471	1.19721	-0.27463	1.28437
		-0.27978	1.0937	-0.2797	1.20996	-0.27963	1.30807
		-0.28462	1.12669	-0.28462	1.22584	-0.28478	1.33619
		-0.2897	1.16533	-0.28962	1.238	-0.28954	1.36779
		-0.2947	1.20412	-0.2947	1.2522	-0.29446	1.40273
		-0.29954	1.24585	-0.29961	1.26672	-0.29961	1.44099
		-0.30469	1.2814	-0.30461	1.28197	-0.30461	1.48186
		-0.30961	1.31513	-0.30969	1.30265	-0.30961	1.52686
		-0.31437	1.35531	-0.31453	1.32478	-0.31453	1.57724
		-0.31953	1.40216	-0.31953	1.35003	-0.31992	1.6313
		-0.32445	1.4523	-0.3246	1.37257	-0.32468	1.69195
		-0.3296	1.4999	-0.3296	1.39321	-0.32968	1.76024
		-0.33436	1.54271	-0.33467	1.40917	-0.33467	1.83501
		-0.33991	1.59815	-0.33959	1.42951	-0.33967	1.91625
		-0.34451	1.66321	-0.34467	1.45021	-0.34459	2.00452
		-0.34943	1.74352	-0.34967	1.47275	-0.34951	2.10161
		-0.3544	1.81747	-0.3546	1.49966	-0.3547	2.20663
		-0.3598	1.90077	-0.3596	1.5309	-0.3596	2.31822
		-0.3648	1.9864	-0.3647	1.56621	-0.3644	2.4352
		-0.3694	2.07598	-0.3697	1.60746	-0.3694	2.55647
		-0.3745	2.16434	-0.3746	1.65462	-0.3745	2.68022
		-0.3795	2.25946	-0.3799	1.69879	-0.3795	2.81211
		-0.3845	2.37408	-0.3846	1.74063	-0.3845	2.95114
		-0.3894	2.48383	-0.39	1.78246	-0.3897	3.09741
		-0.3945	2.59907	-0.3946	1.82623	-0.3949	3.2534
		-0.3995	2.70869	-0.3996	1.872	-0.3996	3.42054
		-0.4046	2.82983	-0.4044	1.92366	-0.4047	3.59928
		-0.4095	2.97393	-0.4096	1.98762	-0.4096	3.78989
		-0.4144	3.12536	-0.4147	2.05352	-0.4143	3.99385
		-0.4195	3.28041	-0.4199	2.12358	-0.4195	4.21141
		-0.4245	3.39327	-0.4247	2.1909	-0.4246	4.44453
		-0.4294	3.56526	-0.4297	2.25942	-0.4297	4.69372
		-0.4345	3.73634	-0.4346	2.32802	-0.4348	4.95817
		-0.4395	3.89772	-0.4397	2.39195	-0.4395	5.23903
		-0.4447	4.10539	-0.4444	2.46992	-0.4445	5.53397
		-0.4499	4.32084	-0.4495	2.55588	-0.4495	5.84719
		-0.4546	4.56458	-0.4546	2.63307	-0.4543	6.18072
		-0.4596	4.81624	-0.4595	2.71068	-0.4589	6.5337
		-0.4649	5.11037	-0.4644	2.79437	-0.4644	6.9028
		-0.4701	5.41005	-0.4694	2.88246	-0.4693	7.28939
		-0.4744	5.73253	-0.4744	2.9793	-0.4742	7.69189
		-0.4796	5.99921	-0.4798	3.08267	-0.4796	8.11131
		-0.485	6.2776	-0.4851	3.19727	-0.4844	8.54418
		-0.49	6.58168	-0.4895	3.32828	-0.489	8.98756
		-0.4944	6.91192	-0.4946	3.45788	-0.4945	9.44097
		-0.4992	7.23917	-0.4994	3.59118	-0.4994	9.91235
		-0.5044	7.48636	-0.5051	3.73807	-0.5005	10.3945
		-0.51	7.75466	-0.5103	3.89836	-0.5094	10.8867
		-0.5144	8.09677	-0.5153	4.07042	-0.5146	11.3854
		-0.5196	8.43087	-0.5198	4.24948	-0.5194	11.8935
		-0.5242	8.8151	-0.5254	4.42677	-0.5251	12.414
		-0.5303	9.21714	-0.5302	4.60739	-0.53	12.9521
		-0.535	9.613	-0.5346	4.80184	-0.5343	13.5018
		-0.539	9.99007	-0.5396	4.99983	-0.5392	14.0694
		-0.5443	10.3848	-0.5447	5.20547	-0.5453	14.6571
		-0.5495	10.6645	-0.5496	5.42275	-0.5496	15.2662
		-0.5545	11.0325	-0.5546	5.64167	-0.5552	15.897
		-0.5592	11.4723	-0.5594	5.87048	-0.5589	16.5489
		-0.5643	11.911	-0.5641	6.10303	-0.5656	17.2264
		-0.5685	12.3506	-0.5701	6.33413	-0.5703	17.9272
		-0.5753	12.7273	-0.5745	6.56616	-0.5741	18.6419
		-0.5804	13.1483	-0.5797	6.80735	-0.5795	19.3681
		-0.5841	13.6178	-0.5842	7.06029	-0.5857	20.0967
		-0.5894	13.8884	-0.589	7.30416	-0.5895	20.8223
		-0.5944	14.3014	-0.5939	7.56782	-0.5945	21.5406
		-0.5994	14.7819	-0.5994	7.83782	-0.5986	22.2571
		-0.6045	15.2437	-0.6041	8.12425	-0.6055	22.9624
		-0.6086	15.748	-0.6091	8.39203	-0.6092	23.6571
		-0.6156	16.2645	-0.6144	8.66486	-0.6152	24.3369
		-0.6195	16.7802	-0.62	8.95094	-0.6194	25.011
		-0.6241	17.3481	-0.6256	9.25759	-0.6244	25.6908
		-0.6297	17.9476	-0.6294	9.56097	-0.6287	26.386
		-0.6333	18.4482	-0.6346	9.86365	-0.6372	27.0967
		-0.6392	18.8988	-0.6388	10.1981	-0.6411	27.8227
		-0.6443	19.3339	-0.6446	10.5708	-0.6463	28.5627
		-0.6494	19.7909	-0.6495	10.9602	-0.6513	29.333
		-0.6544	20.2936	-0.6543	11.3606	-0.6548	30.1169
		-0.6586	20.6342	-0.6592	11.6891	-0.6597	30.9047
		-0.6645	20.9956	-0.6647	12.0064	-0.6636	31.6887
		-0.6719	21.4285	-0.6691	12.3371	-0.6686	32.4658
		-0.6739	21.8972	-0.6757	12.6834	-0.6737	33.2333
		-0.6791	22.5587	-0.6791	13.05	-0.6791	33.9888
		-0.6845	22.9502	-0.6843	13.4563	-0.6839	34.731
		-0.6888	23.4348	-0.6895	13.8412	-0.6883	35.4777
		-0.6957	23.9196	-0.6953	14.2247	-0.6932	36.2367
		-0.6996	24.3353	-0.701	14.6199	-0.6987	37.0145
		-0.7046	25.0277	-0.7042	15.0673	-0.7039	37.8116
		-0.7089	25.5283	-0.7096	15.5108	-0.709	38.6286
		-0.7142	26.1832	-0.7152	15.9515	-0.7138	39.4629
		-0.7189	26.8701	-0.7213	16.4021	-0.7188	40.3242
		-0.7242	27.6138	-0.726	16.8726	-0.7223	41.1937
		-0.73	28.1737	-0.7298	17.3543	-0.7308	42.0628
		-0.7345	28.4514	-0.7346	17.9259	-0.7368	42.9256
		-0.7413	28.959	-0.7395	18.4246	-0.7381	43.7822
		-0.744	29.5353	-0.7444	18.9934	-0.7423	44.6428
		-0.7491	30.1506	-0.7496	19.4856	-0.7474	45.5052
		-0.7543	30.5104	-0.7544	20.0062	-0.7537	46.3698
		-0.7583	30.7038	-0.7594	20.4944	-0.7625	47.2403
		-0.7634	31.0596	-0.7637	21.0314	-0.7642	48.1181
		-0.7691	31.5043	-0.7695	21.6431	-0.7691	49.0109
		-0.7742	32.2346	-0.7751	22.2345	-0.7739	49.9182
		-0.7789	32.7738	-0.7783	22.7978	-0.7794	50.8211
		-0.7833	33.2609	-0.7845	23.3715	-0.7839	51.7294
		-0.7899	33.8257	-0.7891	23.9823	-0.7893	52.6531
		-0.7951	34.4986	-0.7942	24.6198	-0.7939	53.575
		-0.7991	35.0761	-0.7994	25.2302	-0.799	54.4832
		-0.8042	35.5884	-0.8045	25.852	-0.8043	55.3477
		-0.8093	36.3273	-0.8086	26.4156	-0.809	56.1587
		-0.8161	37.0614	-0.814	27.1161	-0.8141	56.9158
		-0.8197	37.7383	-0.8185	27.8043	-0.8195	57.6157
		-0.8235	38.2448	-0.8238	28.5968	-0.8246	58.2639
		-0.829	38.6868	-0.8305	29.3374	-0.8289	58.8573
		-0.834	38.9307	-0.8344	29.9846	-0.8346	59.4218
		-0.8393	39.3543	-0.8397	30.4834	-0.8389	59.9738
		-0.8438	39.9165	-0.8428	31.1099	-0.844	60.5231
		-0.8495	40.5545	-0.8528	31.6857	-0.8479	61.0892
		-0.8542	40.9953	-0.8543	32.3128	-0.8537	61.7039
		-0.8588	41.6429	-0.8603	32.9158	-0.8589	62.3612
		-0.8651	42.3822	-0.8643	33.554	-0.864	63.0395
		-0.8733	42.6498	-0.8695	34.2495	-0.869	63.7328
		-0.8739	43.0513	-0.8735	35.0077	-0.8736	64.4182
		-0.8789	43.5538	-0.878	35.824	-0.878	65.0945
		-0.8831	44.0736	-0.8832	36.7087	-0.8831	65.7634
		-0.8876	44.6253	-0.8864	37.5247	-0.886	66.4277
		-0.8967	45.2687	-0.892	38.2951	-0.8948	67.081
		-0.8984	45.8394	-0.8987	39.1666	-0.9038	67.7048
		-0.9082	46.2148	-0.9066	40.0632	-0.9042	68.3085
		-0.9114	47.1682	-0.9137	40.8213	-0.9091	68.8826
		-0.9161	48.0222	-0.9155	41.6581	-0.9154	69.4366
		-0.9177	48.9986	-0.9224	42.7048	-0.92	69.9825
		-0.9241	49.9189	-0.9249	43.6418	-0.9251	70.5184
		-0.9297	50.8326	-0.9289	44.4959	-0.9285	71.0464
		-0.9322	51.5047	-0.9344	45.3516	-0.9339	71.6016
		-0.9388	52.0052	-0.9397	46.2381	-0.9404	72.1706
		-0.9447	52.3173	-0.9444	47.1275	-0.9436	72.7641
		-0.9489	52.8691	-0.949	48.0519	-0.9479	73.3752
		-0.9544	53.4904	-0.9547	49.0253	-0.9523	74.0057
		-0.959	54.4095	-0.9591	49.9723	-0.9564	74.6953
		-0.9643	54.9269	-0.9689	51.0025	-0.9619	75.4342
		-0.9675	55.5848	-0.9712	51.946	-0.9653	76.2004
		-0.9718	55.9541	-0.9732	52.9347	-0.9729	76.9826
		-0.978	56.5112	-0.9771	53.8025	-0.9792	77.7709
		-0.984	57.0824	-0.9843	54.6792	-0.9833	78.5847
		-0.9892	57.9727	-0.9911	55.6021	-0.9854	79.4223
		-0.9924	58.9362	-0.9991	56.855	-0.9942	80.2921
		-0.9992	60.1192	-0.9997	57.8774	-0.9984	81.2023
		-1.0063	61.097	-1.0017	58.8988	-1.0038	82.1546
		-1.0078	62.0293	-1.0069	59.9916	-1.0092	83.1056
		-1.014	62.3216	-1.0126	60.9448	-1.0136	84.0793
		-1.0191	63.1763	-1.019	61.8908	-1.0185	85.1034
		-1.024	64.2411	-1.0224	62.9543	-1.0267	86.1901
		-1.0284	65.3628	-1.0274	64.0518	-1.0288	87.3601
		-1.032	66.1213	-1.033	65.3314	-1.0368	88.5456
		-1.036	67.0697	-1.0373	66.5555	-1.0406	89.7053
		-1.0487	67.8999	-1.0433	67.7978	-1.0442	90.8186
		-1.0511	68.4447	-1.0486	68.8825	-1.0516	91.8828
		-1.053	69.3462	-1.0533	69.752	-1.0574	92.9055
		-1.0586	70.5205	-1.0598	70.7195	-1.0649	93.8819
		-1.0635	71.7835	-1.0634	71.9282	-1.068	94.8246
		-1.0673	73.1005	-1.0648	73.2221	-1.0758	95.7394
		-1.0735	74.1091	-1.0783	74.3927	-1.073	96.7346
		-1.0798	74.9238	-1.0765	75.5654	-1.0786	97.7285
		-1.0819	75.7833	-1.0904	76.7402	-1.0839	98.7212
		-1.0886	77.2441	-1.0946	77.917	-1.0893	99.7126
		-1.0932	78.7291	-1.0942	79.0959	-1.0938	100.703
		-1.0981	79.6172	-1.1	80.277	-1.0989	101.692
		-1.1028	80.2262	-1.1023	81.4601	-1.1033	102.679
		-1.1128	81.053	-1.1082	82.6452	-1.1112	103.666
		-1.1111	82.1807	-1.1109	83.8325	-1.1149	104.651
		-1.1195	83.3297	-1.1154	85.0219	-1.1163	105.635
		-1.1216	84.5001	-1.1228	86.2133	-1.1258	106.618
		-1.1308	85.6917	-1.1286	87.4068	-1.1317	107.599
		-1.1401	86.9047	-1.1346	88.6024	-1.1431	108.579
		-1.1384	88.1391	-1.1358	89.8001	-1.1387	109.558
		-1.1432	89.3947	-1.1477	90.9999	-1.1435	110.536

## Sheet: Figure 3b
			Fe-pdN-C(O)		Fe-poN-C(O)		Fe-poN-C/Fe
		Potential (V vs. RHE)	FECO (%)	error bar	FECO (%)	error bar	FECO (%)	error bar
		-0.25	6.6	3.26	17.77	4.12	35.89	4.58
		-0.3	38.27	3.53	71.27	2.44	96.61	3.42
		-0.35	59.42	1.17	90.23	0.55	99.68	0.82
		-0.45	67.46	0.85	98.34	2.27	99.8	0.46
		-0.55	68.61	2.56	96.34	0.72	99.19	1.38
		-0.65	51.92	0.98	91.75	1.73	97.93	0.87
		-0.7	42.91	2.98	85.11	2.79	95.74	1.98
		-0.75	33.15	4.36	75.69	5.03	90.15	4.25

## Sheet: Figure 3d
			Fe-pdN-C(O)		Fe-poN-C(O)		Fe-poN-C/Fe
		Potential (V vs. RHE)	JCO (mA·cm-2)	error bar	JCO (mA·cm-2)	error bar	JCO (mA·cm-2)	error bar
		-0.25	0.01	0.002	0.03	0.001	0.06	0.02
		-0.3	0.04	0.01	0.13	0.07	0.31	0.06
		-0.35	0.11	0.03	0.37	0.09	0.92	0.42
		-0.45	0.49	0.02	1.33	0.26	3.63	1.01
		-0.55	1.04	0.51	2.62	0.28	11.41	0.96
		-0.65	1.51	0.33	4.08	0.41	15.1	1.34
		-0.7	1.54	1.01	4.45	1.15	17.58	1.26
		-0.75	1.59	0.88	4.77	0.85	18.59	2.05

## Sheet: Figure 3e
			Fe-pdN-C(O)	Fe-poN-C(O)	Fe-poN-C/Fe
		Scan rate (mV·s-1)	J (mA·cm-2)	J (mA·cm-2)	J (mA·cm-2)
		20	0.65	0.53	0.59
		40	1.11	0.9	1.03
		60	1.59	1.31	1.47
		80	2.04	1.66	1.88
		100	2.48	2.01	2.3

[truncated: 11 more sheets: Figure 4a, Figure 4b, Figure 4c, Figure 4d, Figure 4e, Figure 5a, Figure 5b, Figure 5c, Figure 5e, Figure 5i, Figure 5k]
